# Supplementary material for: Cerebellar Granule Cells Develop Non-neuronal 3D Genome Architecture over the Lifespan
Source: bioRxiv. 2023 Feb 27:2023.02.25.530020. Originally published 2023 Feb 25. Preprint. [Version 2] doi: 10.1101/2023.02.25.530020 (PMC9980173; doi:10.1101/2023.02.25.530020)
Supplement: Supplement 5 [file media-5.xlsx]

## Sheet: Sheet1
cell name	species	brain region	number of contacts	number of raw contacts (before duplicate removal)	% intra-chromosomal contacts	passing filter or not	human donor ID	human age (year)	mouse strain	mouse age (day)	3D genome structure type
dipc-human-experiment01-cerebellum_cell0001	human	cerebellum	564675	1609783	76.5362	pass	24	86			cerebellar granule cell stage S5
dipc-human-experiment01-cerebellum_cell0002	human	cerebellum	657870	1863218	72.8614	pass	24	86			cerebellar granule cell stage S3
dipc-human-experiment01-cerebellum_cell0003	human	cerebellum	98179	287032	75.2085	pass	24	86			cerebellar granule cell stage S5
dipc-human-experiment01-cerebellum_cell0004	human	cerebellum	564230	1563135	74.3787	pass	24	86			cerebellar granule cell stage S5
dipc-human-experiment01-cerebellum_cell0005	human	cerebellum	563954	1789620	76.3217	pass	24	86			cerebellar granule cell stage S3
dipc-human-experiment01-cerebellum_cell0006	human	cerebellum	487350	1431497	78.3876	pass	24	86			cerebellar granule cell stage S5
dipc-human-experiment01-cerebellum_cell0007	human	cerebellum	618735	1859899	71.4787	pass	24	86			cerebellar granule cell stage S5
dipc-human-experiment01-cerebellum_cell0008	human	cerebellum	690267	2088800	77.2368	pass	24	86			cerebellar granule cell stage S5
dipc-human-experiment01-cerebellum_cell0009	human	cerebellum	549814	1721977	78.1948	pass	24	86			cerebellar granule cell stage S5
dipc-human-experiment01-cerebellum_cell0010	human	cerebellum	623970	1785971	77.8794	pass	24	86			cerebellar granule cell stage S3
dipc-human-experiment01-cerebellum_cell0011	human	cerebellum	576114	1674059	79.8472	pass	24	86			cerebellar granule cell stage S4
dipc-human-experiment01-cerebellum_cell0012	human	cerebellum	600364	1677031	71.0704	pass	24	86			cerebellar granule cell stage S4
dipc-human-experiment01-cerebellum_cell0013	human	cerebellum	541790	1600220	77.3896	pass	24	86			cerebellar granule cell stage S5
dipc-human-experiment01-cerebellum_cell0014	human	cerebellum	563287	1612889	75.9462	pass	24	86			cerebellar granule cell stage S5
dipc-human-experiment01-cerebellum_cell0015	human	cerebellum	673570	1912646	70.6304	pass	24	86			cerebellar granule cell stage S3
dipc-human-experiment01-cerebellum_cell0016	human	cerebellum	605225	1829871	70.9903	pass	24	86			cerebellar granule cell stage S4
dipc-human-experiment01-cerebellum_cell0017	human	cerebellum	588298	1762199	73.3003	pass	24	86			cerebellar granule cell stage S5
dipc-human-experiment01-cerebellum_cell0018	human	cerebellum	544280	1564850	77.2178	pass	24	86			cerebellar granule cell stage S5
dipc-human-experiment01-cerebellum_cell0019	human	cerebellum	571258	1724557	74.2405	pass	24	86			cerebellar granule cell stage S5
dipc-human-experiment01-cerebellum_cell0020	human	cerebellum	588063	1705035	75.9085	pass	24	86			cerebellar granule cell stage S4
dipc-human-experiment01-cerebellum_cell0021	human	cerebellum	586572	1791323	75.0026	pass	24	86			cerebellar granule cell stage S3
dipc-human-experiment01-cerebellum_cell0022	human	cerebellum	627350	1753806	71.6724	pass	24	86			astrocyte
dipc-human-experiment01-cerebellum_cell0023	human	cerebellum	524651	1486564	72.1222	pass	24	86			cerebellar granule cell stage S5
dipc-human-experiment01-cerebellum_cell0024	human	cerebellum	605076	1752082	75.0707	pass	24	86			cerebellar granule cell stage S5
dipc-human-experiment01-cerebellum_cell0025	human	cerebellum	628314	1912538	77.0427	pass	24	86			cerebellar granule cell stage S4
dipc-human-experiment01-cerebellum_cell0026	human	cerebellum	634449	1887321	72.6383	pass	24	86			cerebellar granule cell stage S5
dipc-human-experiment01-cerebellum_cell0027	human	cerebellum	625459	1841704	73.6063	pass	24	86			cerebellar granule cell stage S3
dipc-human-experiment01-cerebellum_cell0028	human	cerebellum	604029	1812172	79.198	pass	24	86			cerebellar granule cell stage S5
dipc-human-experiment01-cerebellum_cell0029	human	cerebellum	445860	1426397	78.2981	pass	24	86			cerebellar granule cell stage S5
dipc-human-experiment01-cerebellum_cell0030	human	cerebellum	676076	2055786	65.8666	pass	24	86			cerebellar granule cell stage S5
dipc-human-experiment01-cerebellum_cell0031	human	cerebellum	547375	1757737	73.5105	pass	24	86			cerebellar granule cell stage S5
dipc-human-experiment01-cerebellum_cell0032	human	cerebellum	511406	1610669	73.7975	pass	24	86			cerebellar granule cell stage S5
dipc-human-experiment01-cerebellum_cell0033	human	cerebellum	596102	1891217	71.5686	pass	24	86			cerebellar granule cell stage S4
dipc-human-experiment01-cerebellum_cell0034	human	cerebellum	564914	1651668	77.2408	pass	24	86			cerebellar granule cell stage S5
dipc-human-experiment01-cerebellum_cell0035	human	cerebellum	665127	1994826	77.2839	pass	24	86			cerebellar granule cell stage S5
dipc-human-experiment01-cerebellum_cell0036	human	cerebellum	675138	1988317	70.1777	pass	24	86			cerebellar granule cell stage S3
dipc-human-experiment01-cerebellum_cell0037	human	cerebellum	648196	1908099	74.2842	pass	24	86			cerebellar granule cell stage S5
dipc-human-experiment01-cerebellum_cell0038	human	cerebellum	631110	1827165	79.7775	pass	24	86			cerebellar granule cell stage S4
dipc-human-experiment01-cerebellum_cell0039	human	cerebellum	661727	1893045	76.5701	pass	24	86			cerebellar granule cell stage S5
dipc-human-experiment01-cerebellum_cell0040	human	cerebellum	628207	1827834	76.6033	pass	24	86			cerebellar granule cell stage S5
dipc-human-experiment01-cerebellum_cell0041	human	cerebellum	568478	1700445	74.7413	pass	24	86			cerebellar granule cell stage S5
dipc-human-experiment01-cerebellum_cell0042	human	cerebellum	545044	1567218	72.7086	pass	24	86			cerebellar granule cell stage S5
dipc-human-experiment01-cerebellum_cell0043	human	cerebellum	615399	1861378	75.641	pass	24	86			cerebellar granule cell stage S4
dipc-human-experiment01-cerebellum_cell0044	human	cerebellum	586197	1729556	75.3922	pass	24	86			cerebellar granule cell stage S5
dipc-human-experiment01-cerebellum_cell0045	human	cerebellum	594368	1805634	77.1845	pass	24	86			cerebellar granule cell stage S5
dipc-human-experiment01-cerebellum_cell0046	human	cerebellum	585317	1620182	71.6248	pass	24	86			cerebellar granule cell stage S5
dipc-human-experiment01-cerebellum_cell0047	human	cerebellum	577406	1654190	74.2278	pass	24	86			cerebellar granule cell stage S5
dipc-human-experiment01-cerebellum_cell0048	human	cerebellum	584782	1660963	78.159	pass	24	86			cerebellar granule cell stage S5
dipc-human-experiment01-cerebellum_cell0049	human	cerebellum	591535	1719661	74.412	pass	24	86			cerebellar granule cell stage S4
dipc-human-experiment01-cerebellum_cell0050	human	cerebellum	593121	1720971	73.3508	pass	24	86			cerebellar granule cell stage S5
dipc-human-experiment01-cerebellum_cell0051	human	cerebellum	539518	1594944	75.4101	pass	24	86			cerebellar granule cell stage S4
dipc-human-experiment01-cerebellum_cell0052	human	cerebellum	588119	1758202	77.0121	pass	24	86			cerebellar granule cell stage S3
dipc-human-experiment01-cerebellum_cell0053	human	cerebellum	597418	1796618	74.7493	pass	24	86			cerebellar granule cell stage S5
dipc-human-experiment01-cerebellum_cell0054	human	cerebellum	612467	1777884	79.0083	pass	24	86			cerebellar granule cell stage S4
dipc-human-experiment01-cerebellum_cell0055	human	cerebellum	658259	2002543	74.8857	pass	24	86			cerebellar granule cell stage S5
dipc-human-experiment01-cerebellum_cell0056	human	cerebellum	653958	1954336	76.5502	pass	24	86			cerebellar granule cell stage S3
dipc-human-experiment01-cerebellum_cell0057	human	cerebellum	586541	1840136	76.7593	pass	24	86			cerebellar granule cell stage S5
dipc-human-experiment01-cerebellum_cell0058	human	cerebellum	593116	1719857	77.4216	pass	24	86			cerebellar granule cell stage S5
dipc-human-experiment01-cerebellum_cell0059	human	cerebellum	628882	1831292	75.5504	pass	24	86			cerebellar granule cell stage S5
dipc-human-experiment01-cerebellum_cell0060	human	cerebellum	578950	1692251	70.3059	pass	24	86			cerebellar granule cell stage S5
dipc-human-experiment01-cerebellum_cell0061	human	cerebellum	798491	2328414	78.1013	pass	24	86			oligodendrocyte progenitor
dipc-human-experiment01-cerebellum_cell0062	human	cerebellum	581019	1594129	78.0432	pass	24	86			cerebellar granule cell stage S5
dipc-human-experiment01-cerebellum_cell0063	human	cerebellum	630475	1727357	74.0044	pass	24	86			cerebellar granule cell stage S3
dipc-human-experiment01-cerebellum_cell0064	human	cerebellum	623982	1765065	76.2193	pass	24	86			cerebellar granule cell stage S5
dipc-human-experiment01-cerebellum_cell0065	human	cerebellum	606868	1753249	73.5811	pass	24	86			cerebellar granule cell stage S5
dipc-human-experiment01-cerebellum_cell0066	human	cerebellum	598365	1680297	76.6808	pass	24	86			cerebellar granule cell stage S5
dipc-human-experiment01-cerebellum_cell0067	human	cerebellum	667936	1954178	75.2101	pass	24	86			cerebellar granule cell stage S5
dipc-human-experiment01-cerebellum_cell0068	human	cerebellum	589474	1683925	73.3802	pass	24	86			cerebellar granule cell stage S5
dipc-human-experiment01-cerebellum_cell0069	human	cerebellum	606624	1788189	73.1583	pass	24	86			cerebellar granule cell stage S5
dipc-human-experiment01-cerebellum_cell0070	human	cerebellum	602103	1676485	72.2444	pass	24	86			cerebellar granule cell stage S3
dipc-human-experiment01-cerebellum_cell0071	human	cerebellum	606561	1686519	78.7573	pass	24	86			cerebellar granule cell stage S5
dipc-human-experiment01-cerebellum_cell0072	human	cerebellum	600575	1669812	76.8412	pass	24	86			cerebellar granule cell stage S5
dipc-human-experiment01-cerebellum_cell0073	human	cerebellum	650953	1935147	76.0216	pass	24	86			cerebellar granule cell stage S4
dipc-human-experiment01-cerebellum_cell0074	human	cerebellum	638572	1865439	74.2685	pass	24	86			cerebellar granule cell stage S5
dipc-human-experiment01-cerebellum_cell0075	human	cerebellum	753196	2191699	70.7634	pass	24	86			astrocyte
dipc-human-experiment01-cerebellum_cell0076	human	cerebellum	551835	1486635	74.2082	pass	24	86			cerebellar granule cell stage S5
dipc-human-experiment01-cerebellum_cell0077	human	cerebellum	591710	1778689	71.9898	pass	24	86			cerebellar granule cell stage S5
dipc-human-experiment01-cerebellum_cell0078	human	cerebellum	565227	1612840	75.8598	pass	24	86			cerebellar granule cell stage S4
dipc-human-experiment01-cerebellum_cell0079	human	cerebellum	592775	1756230	76.6686	pass	24	86			cerebellar granule cell stage S5
dipc-human-experiment01-cerebellum_cell0080	human	cerebellum	577233	1757861	78.6241	pass	24	86			cerebellar granule cell stage S5
dipc-human-experiment01-cerebellum_cell0081	human	cerebellum	650147	1956947	76.4541	pass	24	86			cerebellar granule cell stage S5
dipc-human-experiment01-cerebellum_cell0082	human	cerebellum	582669	1675352	77.203	pass	24	86			cerebellar granule cell stage S5
dipc-human-experiment01-cerebellum_cell0083	human	cerebellum	616153	1798306	73.2321	pass	24	86			cerebellar granule cell stage S4
dipc-human-experiment01-cerebellum_cell0084	human	cerebellum	529213	1358296	72.5655	pass	24	86			cerebellar granule cell stage S4
dipc-human-experiment01-cerebellum_cell0085	human	cerebellum	625329	1765818	73.5303	pass	24	86			cerebellar granule cell stage S5
dipc-human-experiment01-cerebellum_cell0086	human	cerebellum	598373	1673220	79.9232	pass	24	86			cerebellar granule cell stage S5
dipc-human-experiment01-cerebellum_cell0087	human	cerebellum	558507	1573789	75.5174	pass	24	86			cerebellar granule cell stage S3
dipc-human-experiment01-cerebellum_cell0088	human	cerebellum	664809	1905852	74.8663	pass	24	86			cerebellar granule cell stage S4
dipc-human-experiment01-cerebellum_cell0089	human	cerebellum	593475	1750409	75.7702	pass	24	86			cerebellar granule cell stage S5
dipc-human-experiment01-cerebellum_cell0090	human	cerebellum	559995	1565151	74.4057	pass	24	86			cerebellar granule cell stage S5
dipc-human-experiment01-cerebellum_cell0091	human	cerebellum	615009	1839188	76.4351	pass	24	86			cerebellar granule cell stage S4
dipc-human-experiment01-cerebellum_cell0092	human	cerebellum	581904	1708950	77.1516	pass	24	86			cerebellar granule cell stage S5
dipc-human-experiment01-cerebellum_cell0093	human	cerebellum	680250	2044662	72.0656	pass	24	86			cerebellar granule cell stage S5
dipc-human-experiment01-cerebellum_cell0094	human	cerebellum	705556	1976916	76.5866	pass	24	86			cerebellar granule cell stage S3
dipc-human-experiment01-cerebellum_cell0095	human	cerebellum	597400	1724803	73.2874	pass	24	86			cerebellar granule cell stage S4
dipc-human-experiment01-cerebellum_cell0096	human	cerebellum	542454	1519797	75.2357	pass	24	86			cerebellar granule cell stage S5
dipc-human-experiment01-cerebellum_cell0097	human	cerebellum	517750	1524102	75.9455	pass	24	86			cerebellar granule cell stage S4
dipc-human-experiment01-cerebellum_cell0098	human	cerebellum	517366	1541030	71.94	pass	24	86			cerebellar granule cell stage S4
dipc-human-experiment01-cerebellum_cell0099	human	cerebellum	570417	1707869	79.8847	pass	24	86			cerebellar granule cell stage S5
dipc-human-experiment01-cerebellum_cell0100	human	cerebellum	618698	1791503	75.5776	pass	24	86			cerebellar granule cell stage S4
dipc-human-experiment01-cerebellum_cell0101	human	cerebellum	553438	1739330	73.7309	pass	24	86			cerebellar granule cell stage S4
dipc-human-experiment01-cerebellum_cell0102	human	cerebellum	572939	1690604	71.4272	pass	24	86			cerebellar granule cell stage S4
dipc-human-experiment01-cerebellum_cell0103	human	cerebellum	584311	1779029	75.9222	pass	24	86			cerebellar granule cell stage S4
dipc-human-experiment01-cerebellum_cell0104	human	cerebellum	622509	1919134	76.6256	pass	24	86			cerebellar granule cell stage S5
dipc-human-experiment01-cerebellum_cell0105	human	cerebellum	554750	1768571	77.7731	pass	24	86			cerebellar granule cell stage S4
dipc-human-experiment01-cerebellum_cell0106	human	cerebellum	513879	1501159	76.1103	pass	24	86			cerebellar granule cell stage S5
dipc-human-experiment01-cerebellum_cell0107	human	cerebellum	550734	1649756	75.906	pass	24	86			cerebellar granule cell stage S5
dipc-human-experiment01-cerebellum_cell0108	human	cerebellum	568677	1623734	76.3915	pass	24	86			cerebellar granule cell stage S3
dipc-human-experiment01-cerebellum_cell0109	human	cerebellum	585881	1769571	77.2766	pass	24	86			cerebellar granule cell stage S4
dipc-human-experiment01-cerebellum_cell0110	human	cerebellum	558675	1683651	75.1396	pass	24	86			cerebellar granule cell stage S4
dipc-human-experiment01-cerebellum_cell0111	human	cerebellum	542551	1611148	71.0481	pass	24	86			cerebellar granule cell stage S5
dipc-human-experiment01-cerebellum_cell0112	human	cerebellum	562754	1695842	73.1693	pass	24	86			cerebellar granule cell stage S4
dipc-human-experiment01-cerebellum_cell0113	human	cerebellum	489847	1515361	72.351	pass	24	86			cerebellar granule cell stage S4
dipc-human-experiment01-cerebellum_cell0114	human	cerebellum	550266	1630382	77.8011	pass	24	86			cerebellar granule cell stage S5
dipc-human-experiment01-cerebellum_cell0115	human	cerebellum	558637	1753704	73.5995	pass	24	86			cerebellar granule cell stage S5
dipc-human-experiment01-cerebellum_cell0116	human	cerebellum	522151	1575004	76.9775	pass	24	86			cerebellar granule cell stage S5
dipc-human-experiment01-cerebellum_cell0117	human	cerebellum	442365	1393046	75.6301	pass	24	86			astrocyte
dipc-human-experiment01-cerebellum_cell0118	human	cerebellum	522975	1517028	76.9951	pass	24	86			cerebellar granule cell stage S5
dipc-human-experiment01-cerebellum_cell0119	human	cerebellum	578327	1736741	73.9618	pass	24	86			cerebellar granule cell stage S5
dipc-human-experiment01-cerebellum_cell0120	human	cerebellum	518542	1552397	72.2212	pass	24	86			cerebellar granule cell stage S5
dipc-human-experiment01-cerebellum_cell0121	human	cerebellum	596261	1890098	76.8063	pass	24	86			cerebellar granule cell stage S5
dipc-human-experiment01-cerebellum_cell0122	human	cerebellum	533843	1630822	80.014	pass	24	86			astrocyte
dipc-human-experiment01-cerebellum_cell0123	human	cerebellum	508910	1527450	74.6299	pass	24	86			cerebellar granule cell stage S5
dipc-human-experiment01-cerebellum_cell0124	human	cerebellum	537966	1633586	70.5597	pass	24	86			cerebellar granule cell stage S5
dipc-human-experiment01-cerebellum_cell0125	human	cerebellum	565178	1790702	72.9552	pass	24	86			cerebellar granule cell stage S5
dipc-human-experiment01-cerebellum_cell0126	human	cerebellum	546801	1655182	75.5739	pass	24	86			cerebellar granule cell stage S5
dipc-human-experiment01-cerebellum_cell0127	human	cerebellum	603574	1908104	71.8233	pass	24	86			forebrain neuron stage S1
dipc-human-experiment01-cerebellum_cell0128	human	cerebellum	562263	1784003	72.9024	pass	24	86			cerebellar granule cell stage S4
dipc-human-experiment01-cerebellum_cell0129	human	cerebellum	677458	2182110	71.3327	pass	24	86			cerebellar granule cell stage S4
dipc-human-experiment01-cerebellum_cell0130	human	cerebellum	507218	1510476	72.7007	pass	24	86			cerebellar granule cell stage S5
dipc-human-experiment01-cerebellum_cell0131	human	cerebellum	589574	1816526	72.0415	pass	24	86			cerebellar granule cell stage S5
dipc-human-experiment01-cerebellum_cell0132	human	cerebellum	616953	1887944	77.9487	pass	24	86			cerebellar granule cell stage S3
dipc-human-experiment01-cerebellum_cell0133	human	cerebellum	572028	1747841	74.0639	pass	24	86			cerebellar granule cell stage S5
dipc-human-experiment01-cerebellum_cell0134	human	cerebellum	508835	1532494	71.0315	pass	24	86			cerebellar granule cell stage S5
dipc-human-experiment01-cerebellum_cell0135	human	cerebellum	498722	1467557	73.4251	pass	24	86			cerebellar granule cell stage S4
dipc-human-experiment01-cerebellum_cell0136	human	cerebellum	522282	1548696	81.6383	pass	24	86			cerebellar granule cell stage S5
dipc-human-experiment01-cerebellum_cell0137	human	cerebellum	451955	1375808	73.7618	pass	24	86			cerebellar granule cell stage S4
dipc-human-experiment01-cerebellum_cell0138	human	cerebellum	578779	1710156	79.9086	pass	24	86			mature oligodendrocyte
dipc-human-experiment01-cerebellum_cell0139	human	cerebellum	491716	1511159	75.1765	pass	24	86			cerebellar granule cell stage S5
dipc-human-experiment01-cerebellum_cell0140	human	cerebellum	429964	1263621	73.6576	pass	24	86			cerebellar granule cell stage S4
dipc-human-experiment01-cerebellum_cell0141	human	cerebellum	520187	1597145	76.7987	pass	24	86			astrocyte
dipc-human-experiment01-cerebellum_cell0142	human	cerebellum	439618	1249998	70.6741	pass	24	86			cerebellar granule cell stage S4
dipc-human-experiment01-cerebellum_cell0143	human	cerebellum	543802	1630875	71.3188	pass	24	86			cerebellar granule cell stage S5
dipc-human-experiment01-cerebellum_cell0144	human	cerebellum	565804	1673556	74.5788	pass	24	86			cerebellar granule cell stage S4
dipc-human-experiment01-cerebellum_cell0145	human	cerebellum	629643	1959669	78.0493	pass	24	86			cerebellar granule cell stage S4
dipc-human-experiment01-cerebellum_cell0146	human	cerebellum	602248	1844642	71.9323	pass	24	86			cerebellar granule cell stage S5
dipc-human-experiment01-cerebellum_cell0147	human	cerebellum	558514	1638662	76.5818	pass	24	86			cerebellar granule cell stage S5
dipc-human-experiment01-cerebellum_cell0148	human	cerebellum	578732	1715369	78.9511	pass	24	86			mature oligodendrocyte
dipc-human-experiment01-cerebellum_cell0149	human	cerebellum	570591	1781411	72.7249	pass	24	86			cerebellar granule cell stage S5
dipc-human-experiment01-cerebellum_cell0150	human	cerebellum	505877	1497876	77.1711	pass	24	86			cerebellar granule cell stage S5
dipc-human-experiment01-cerebellum_cell0151	human	cerebellum	554218	1723857	74.6266	pass	24	86			cerebellar granule cell stage S5
dipc-human-experiment01-cerebellum_cell0152	human	cerebellum	532007	1633780	73.7065	pass	24	86			cerebellar granule cell stage S5
dipc-human-experiment01-cerebellum_cell0153	human	cerebellum	515924	1633581	75.6185	pass	24	86			cerebellar granule cell stage S4
dipc-human-experiment01-cerebellum_cell0154	human	cerebellum	539570	1583862	74.165	pass	24	86			cerebellar granule cell stage S5
dipc-human-experiment01-cerebellum_cell0155	human	cerebellum	524956	1594804	78.5211	pass	24	86			cerebellar granule cell stage S3
dipc-human-experiment01-cerebellum_cell0156	human	cerebellum	547145	1668398	70.0268	pass	24	86			cerebellar granule cell stage S5
dipc-human-experiment01-cerebellum_cell0157	human	cerebellum	545901	1665606	71.7998	pass	24	86			cerebellar granule cell stage S4
dipc-human-experiment01-cerebellum_cell0158	human	cerebellum	577117	1729196	77.1441	pass	24	86			cerebellar granule cell stage S4
dipc-human-experiment01-cerebellum_cell0159	human	cerebellum	538099	1582077	76.9306	pass	24	86			cerebellar granule cell stage S5
dipc-human-experiment01-cerebellum_cell0160	human	cerebellum	543047	1594501	71.6774	pass	24	86			cerebellar granule cell stage S5
dipc-human-experiment01-cerebellum_cell0161	human	cerebellum	546179	1662478	70.5239	pass	24	86			cerebellar granule cell stage S5
dipc-human-experiment01-cerebellum_cell0162	human	cerebellum	525409	1553802	75.8143	pass	24	86			cerebellar granule cell stage S4
dipc-human-experiment01-cerebellum_cell0163	human	cerebellum	546675	1672816	75.5815	pass	24	86			cerebellar granule cell stage S4
dipc-human-experiment01-cerebellum_cell0164	human	cerebellum	544810	1659593	73.0792	pass	24	86			cerebellar granule cell stage S5
dipc-human-experiment01-cerebellum_cell0165	human	cerebellum	505301	1567486	73.7772	pass	24	86			cerebellar granule cell stage S4
dipc-human-experiment01-cerebellum_cell0166	human	cerebellum	536672	1572514	74.34	pass	24	86			cerebellar granule cell stage S4
dipc-human-experiment01-cerebellum_cell0167	human	cerebellum	557596	1676858	79.5906	pass	24	86			cerebellar granule cell stage S5
dipc-human-experiment01-cerebellum_cell0168	human	cerebellum	616718	1866871	74.7457	pass	24	86			cerebellar granule cell stage S5
dipc-human-experiment01-cerebellum_cell0169	human	cerebellum	597675	1842820	74.3744	pass	24	86			cerebellar granule cell stage S5
dipc-human-experiment01-cerebellum_cell0170	human	cerebellum	420001	1274071	79.4893	pass	24	86			astrocyte
dipc-human-experiment01-cerebellum_cell0171	human	cerebellum	580168	1748458	75.3251	pass	24	86			cerebellar granule cell stage S4
dipc-human-experiment01-cerebellum_cell0172	human	cerebellum	610355	1726687	77.6101	pass	24	86			mature oligodendrocyte
dipc-human-experiment01-cerebellum_cell0173	human	cerebellum	537756	1675827	74.8799	pass	24	86			cerebellar granule cell stage S5
dipc-human-experiment01-cerebellum_cell0174	human	cerebellum	638290	1942055	77.1637	pass	24	86			oligodendrocyte progenitor
dipc-human-experiment01-cerebellum_cell0175	human	cerebellum	602047	1886968	68.2729	pass	24	86			cerebellar granule cell stage S5
dipc-human-experiment01-cerebellum_cell0176	human	cerebellum	542141	1659526	75.2264	pass	24	86			cerebellar granule cell stage S5
dipc-human-experiment01-cerebellum_cell0177	human	cerebellum	551885	1737886	74.5844	pass	24	86			cerebellar granule cell stage S5
dipc-human-experiment01-cerebellum_cell0178	human	cerebellum	574595	1721534	74.8257	pass	24	86			cerebellar granule cell stage S5
dipc-human-experiment01-cerebellum_cell0179	human	cerebellum	619394	1888118	74.5496	pass	24	86			cerebellar granule cell stage S5
dipc-human-experiment01-cerebellum_cell0180	human	cerebellum	582385	1737283	74.8677	pass	24	86			cerebellar granule cell stage S5
dipc-human-experiment01-cerebellum_cell0181	human	cerebellum	575624	1764210	75.4821	pass	24	86			cerebellar granule cell stage S4
dipc-human-experiment01-cerebellum_cell0182	human	cerebellum	573885	1757841	73.5977	pass	24	86			cerebellar granule cell stage S5
dipc-human-experiment01-cerebellum_cell0183	human	cerebellum	644380	1977586	74.7579	pass	24	86			cerebellar granule cell stage S4
dipc-human-experiment01-cerebellum_cell0184	human	cerebellum	573590	1752998	77.3943	pass	24	86			cerebellar granule cell stage S5
dipc-human-experiment01-cerebellum_cell0185	human	cerebellum	620072	1984030	74.431	pass	24	86			cerebellar granule cell stage S4
dipc-human-experiment01-cerebellum_cell0186	human	cerebellum	634221	1918255	76.3057	pass	24	86			mature oligodendrocyte
dipc-human-experiment01-cerebellum_cell0187	human	cerebellum	594450	1871793	77.2687	pass	24	86			cerebellar granule cell stage S5
dipc-human-experiment01-cerebellum_cell0188	human	cerebellum	566423	1786386	75.5028	pass	24	86			cerebellar granule cell stage S5
dipc-human-experiment01-cerebellum_cell0189	human	cerebellum	549622	1772572	72.4105	pass	24	86			cerebellar granule cell stage S4
dipc-human-experiment01-cerebellum_cell0190	human	cerebellum	599780	1785733	80.8488	pass	24	86			cerebellar granule cell stage S3
dipc-human-experiment01-cerebellum_cell0191	human	cerebellum	618090	1919463	75.2403	pass	24	86			cerebellar granule cell stage S5
dipc-human-experiment01-cerebellum_cell0192	human	cerebellum	614839	1915673	75.7977	pass	24	86			cerebellar granule cell stage S5
dipc-human-experiment01-cerebellum_cell0193	human	cerebellum	558657	1652522	77.9412	pass	24	86			cerebellar granule cell stage S4
dipc-human-experiment01-cerebellum_cell0194	human	cerebellum	554351	1619316	75.1197	pass	24	86			cerebellar granule cell stage S3
dipc-human-experiment01-cerebellum_cell0195	human	cerebellum	497801	1427742	78.4609	pass	24	86			cerebellar granule cell stage S5
dipc-human-experiment01-cerebellum_cell0196	human	cerebellum	466364	1321606	73.9384	pass	24	86			cerebellar granule cell stage S5
dipc-human-experiment01-cerebellum_cell0197	human	cerebellum	573887	1772618	76.3	pass	24	86			cerebellar granule cell stage S5
dipc-human-experiment01-cerebellum_cell0198	human	cerebellum	553349	1632687	67.2848	pass	24	86			cerebellar granule cell stage S4
dipc-human-experiment01-cerebellum_cell0199	human	cerebellum	477989	1358739	76.0499	pass	24	86			cerebellar granule cell stage S5
dipc-human-experiment01-cerebellum_cell0200	human	cerebellum	467509	1342204	70.5041	pass	24	86			cerebellar granule cell stage S5
dipc-human-experiment01-cerebellum_cell0201	human	cerebellum	468667	1394719	74.0319	pass	24	86			cerebellar granule cell stage S5
dipc-human-experiment01-cerebellum_cell0202	human	cerebellum	469828	1302870	77.9871	pass	24	86			cerebellar granule cell stage S4
dipc-human-experiment01-cerebellum_cell0203	human	cerebellum	554330	1580395	78.9717	pass	24	86			mature oligodendrocyte
dipc-human-experiment01-cerebellum_cell0204	human	cerebellum	495279	1396709	74.0772	pass	24	86			cerebellar granule cell stage S5
dipc-human-experiment01-cerebellum_cell0205	human	cerebellum	561207	1726773	76.2444	pass	24	86			cerebellar granule cell stage S5
dipc-human-experiment01-cerebellum_cell0206	human	cerebellum	614719	1869678	74.0952	pass	24	86			cerebellar granule cell stage S4
dipc-human-experiment01-cerebellum_cell0207	human	cerebellum	409366	1206794	74.5064	pass	24	86			cerebellar granule cell stage S5
dipc-human-experiment01-cerebellum_cell0208	human	cerebellum	527511	1593360	77.1707	pass	24	86			cerebellar granule cell stage S5
dipc-human-experiment01-cerebellum_cell0209	human	cerebellum	547701	1698253	74.0399	pass	24	86			cerebellar granule cell stage S5
dipc-human-experiment01-cerebellum_cell0210	human	cerebellum	570661	1685026	77.0627	pass	24	86			cerebellar granule cell stage S5
dipc-human-experiment01-cerebellum_cell0211	human	cerebellum	526796	1550373	72.8665	pass	24	86			cerebellar granule cell stage S5
dipc-human-experiment01-cerebellum_cell0212	human	cerebellum	577515	1770472	73.0286	pass	24	86			cerebellar granule cell stage S5
dipc-human-experiment01-cerebellum_cell0213	human	cerebellum	656338	1940513	77.5427	pass	24	86			cerebellar granule cell stage S4
dipc-human-experiment01-cerebellum_cell0214	human	cerebellum	474297	1308426	74.8383	pass	24	86			cerebellar granule cell stage S5
dipc-human-experiment01-cerebellum_cell0215	human	cerebellum	490033	1373213	72.2798	pass	24	86			cerebellar granule cell stage S5
dipc-human-experiment01-cerebellum_cell0216	human	cerebellum	524380	1503200	77.6139	pass	24	86			cerebellar granule cell stage S3
dipc-human-experiment01-cerebellum_cell0217	human	cerebellum	658800	2097741	77.4895	pass	24	86			mature oligodendrocyte
dipc-human-experiment01-cerebellum_cell0218	human	cerebellum	603276	1852834	74.6115	pass	24	86			cerebellar granule cell stage S5
dipc-human-experiment01-cerebellum_cell0219	human	cerebellum	572189	1745235	70.5012	pass	24	86			cerebellar granule cell stage S5
dipc-human-experiment01-cerebellum_cell0220	human	cerebellum	599223	1836889	83.3316	pass	24	86			mature oligodendrocyte
dipc-human-experiment01-cerebellum_cell0221	human	cerebellum	591880	1884522	78.3943	pass	24	86			cerebellar granule cell stage S5
dipc-human-experiment01-cerebellum_cell0222	human	cerebellum	480302	1461326	75.4084	pass	24	86			mature oligodendrocyte
dipc-human-experiment01-cerebellum_cell0223	human	cerebellum	558996	1721378	75.224	pass	24	86			cerebellar granule cell stage S5
dipc-human-experiment01-cerebellum_cell0224	human	cerebellum	532631	1595439	74.252	pass	24	86			cerebellar granule cell stage S5
dipc-human-experiment01-cerebellum_cell0225	human	cerebellum	463092	1388493	72.9328	pass	24	86			cerebellar granule cell stage S4
dipc-human-experiment01-cerebellum_cell0226	human	cerebellum	505994	1446030	77.4816	pass	24	86			cerebellar granule cell stage S5
dipc-human-experiment01-cerebellum_cell0227	human	cerebellum	632726	1842331	76.0004	pass	24	86			astrocyte
dipc-human-experiment01-cerebellum_cell0228	human	cerebellum	625144	1779899	76.7884	pass	24	86			cerebellar granule cell stage S1
dipc-human-experiment01-cerebellum_cell0229	human	cerebellum	493437	1499095	75.9351	pass	24	86			cerebellar granule cell stage S5
dipc-human-experiment01-cerebellum_cell0230	human	cerebellum	463303	1337850	72.9754	pass	24	86			cerebellar granule cell stage S4
dipc-human-experiment01-cerebellum_cell0231	human	cerebellum	607705	1751101	77.2895	pass	24	86			cerebellar granule cell stage S4
dipc-human-experiment01-cerebellum_cell0232	human	cerebellum	553051	1714947	74.4163	pass	24	86			cerebellar granule cell stage S5
dipc-human-experiment01-cerebellum_cell0233	human	cerebellum	488265	1486183	75.5356	pass	24	86			cerebellar granule cell stage S4
dipc-human-experiment01-cerebellum_cell0234	human	cerebellum	512493	1467677	75.1033	pass	24	86			cerebellar granule cell stage S5
dipc-human-experiment01-cerebellum_cell0235	human	cerebellum	446108	1256759	70.331	pass	24	86			cerebellar granule cell stage S5
dipc-human-experiment01-cerebellum_cell0236	human	cerebellum	396074	1045592	68.4082	pass	24	86			cerebellar granule cell stage S5
dipc-human-experiment01-cerebellum_cell0237	human	cerebellum	540640	1654126	81.9135	pass	24	86			astrocyte
dipc-human-experiment01-cerebellum_cell0238	human	cerebellum	446359	1204086	79.7354	pass	24	86			cerebellar granule cell stage S4
dipc-human-experiment01-cerebellum_cell0239	human	cerebellum	492203	1378713	76.3774	pass	24	86			cerebellar granule cell stage S5
dipc-human-experiment01-cerebellum_cell0240	human	cerebellum	480740	1343914	77.0491	pass	24	86			cerebellar granule cell stage S5
dipc-human-experiment01-cerebellum_cell0241	human	cerebellum	588450	1830235	77.4744	pass	24	86			cerebellar granule cell stage S3
dipc-human-experiment01-cerebellum_cell0242	human	cerebellum	585721	1809209	74.8474	pass	24	86			cerebellar granule cell stage S3
dipc-human-experiment01-cerebellum_cell0243	human	cerebellum	555501	1656201	77.5147	pass	24	86			cerebellar granule cell stage S5
dipc-human-experiment01-cerebellum_cell0244	human	cerebellum	576990	1720724	74.7729	pass	24	86			cerebellar granule cell stage S5
dipc-human-experiment01-cerebellum_cell0245	human	cerebellum	609365	2001222	78.7518	pass	24	86			cerebellar granule cell stage S4
dipc-human-experiment01-cerebellum_cell0246	human	cerebellum	566780	1723263	72.6287	pass	24	86			cerebellar granule cell stage S4
dipc-human-experiment01-cerebellum_cell0247	human	cerebellum	526577	1650924	76.2637	pass	24	86			cerebellar granule cell stage S5
dipc-human-experiment01-cerebellum_cell0248	human	cerebellum	604551	1873865	73.5294	pass	24	86			cerebellar granule cell stage S5
dipc-human-experiment01-cerebellum_cell0249	human	cerebellum	590102	1884738	74.2402	pass	24	86			cerebellar granule cell stage S5
dipc-human-experiment01-cerebellum_cell0250	human	cerebellum	514254	1448829	78.8033	pass	24	86			mature oligodendrocyte
dipc-human-experiment01-cerebellum_cell0251	human	cerebellum	563378	1633472	77.5593	pass	24	86			cerebellar granule cell stage S5
dipc-human-experiment01-cerebellum_cell0252	human	cerebellum	499189	1448992	74.5738	pass	24	86			cerebellar granule cell stage S4
dipc-human-experiment01-cerebellum_cell0253	human	cerebellum	519795	1558373	69.1319	pass	24	86			cerebellar granule cell stage S5
dipc-human-experiment01-cerebellum_cell0254	human	cerebellum	536377	1570643	76.7911	pass	24	86			mature oligodendrocyte
dipc-human-experiment01-cerebellum_cell0255	human	cerebellum	607689	1818295	70.2186	pass	24	86			cerebellar granule cell stage S5
dipc-human-experiment01-cerebellum_cell0256	human	cerebellum	510906	1462682	77.5137	pass	24	86			cerebellar granule cell stage S5
dipc-human-experiment01-cerebellum_cell0257	human	cerebellum	565263	1731775	74.3044	pass	24	86			cerebellar granule cell stage S5
dipc-human-experiment01-cerebellum_cell0258	human	cerebellum	511489	1493747	76.698	pass	24	86			cerebellar granule cell stage S5
dipc-human-experiment01-cerebellum_cell0259	human	cerebellum	504763	1567933	80.6386	pass	24	86			astrocyte
dipc-human-experiment01-cerebellum_cell0260	human	cerebellum	548179	1648267	75.3157	pass	24	86			cerebellar granule cell stage S4
dipc-human-experiment01-cerebellum_cell0261	human	cerebellum	608247	1868747	73.58	pass	24	86			forebrain neuron stage S2
dipc-human-experiment01-cerebellum_cell0262	human	cerebellum	530339	1498826	70.4768	pass	24	86			cerebellar granule cell stage S4
dipc-human-experiment01-cerebellum_cell0263	human	cerebellum	502203	1430230	75.3273	pass	24	86			cerebellar granule cell stage S5
dipc-human-experiment01-cerebellum_cell0264	human	cerebellum	495964	1427078	71.5419	pass	24	86			cerebellar granule cell stage S4
dipc-human-experiment01-cerebellum_cell0265	human	cerebellum	483551	1491402	77.7058	pass	24	86			cerebellar granule cell stage S5
dipc-human-experiment01-cerebellum_cell0266	human	cerebellum	526465	1610848	77.068	pass	24	86			cerebellar granule cell stage S4
dipc-human-experiment01-cerebellum_cell0267	human	cerebellum	551976	1645993	73.3742	pass	24	86			cerebellar granule cell stage S5
dipc-human-experiment01-cerebellum_cell0268	human	cerebellum	741832	2120874	66.8239	pass	24	86			cerebellar granule cell stage S4
dipc-human-experiment01-cerebellum_cell0269	human	cerebellum	580003	1836755	74.1075	pass	24	86			cerebellar granule cell stage S5
dipc-human-experiment01-cerebellum_cell0270	human	cerebellum	524273	1585751	73.3719	pass	24	86			cerebellar granule cell stage S4
dipc-human-experiment01-cerebellum_cell0271	human	cerebellum	500773	1497027	75.4919	pass	24	86			cerebellar granule cell stage S5
dipc-human-experiment01-cerebellum_cell0272	human	cerebellum	573029	1756900	78.1386	pass	24	86			cerebellar granule cell stage S3
dipc-human-experiment01-cerebellum_cell0273	human	cerebellum	570203	1828220	73.3805	pass	24	86			cerebellar granule cell stage S5
dipc-human-experiment01-cerebellum_cell0274	human	cerebellum	619648	1908020	74.579	pass	24	86			cerebellar granule cell stage S3
dipc-human-experiment01-cerebellum_cell0275	human	cerebellum	556042	1685594	76.5748	pass	24	86			cerebellar granule cell stage S5
dipc-human-experiment01-cerebellum_cell0276	human	cerebellum	469978	1342612	75.3133	pass	24	86			cerebellar granule cell stage S5
dipc-human-experiment01-cerebellum_cell0277	human	cerebellum	553830	1672725	72.8864	pass	24	86			cerebellar granule cell stage S5
dipc-human-experiment01-cerebellum_cell0278	human	cerebellum	538868	1621390	76.5202	pass	24	86			cerebellar granule cell stage S5
dipc-human-experiment01-cerebellum_cell0279	human	cerebellum	561008	1663670	80.1183	pass	24	86			cerebellar granule cell stage S4
dipc-human-experiment01-cerebellum_cell0280	human	cerebellum	546621	1641745	75.2064	pass	24	86			cerebellar granule cell stage S4
dipc-human-experiment01-cerebellum_cell0281	human	cerebellum	609376	1920403	80.4845	pass	24	86			cerebellar granule cell stage S3
dipc-human-experiment01-cerebellum_cell0282	human	cerebellum	613828	1919020	74.5315	pass	24	86			cerebellar granule cell stage S4
dipc-human-experiment01-cerebellum_cell0283	human	cerebellum	555749	1687962	75.7232	pass	24	86			cerebellar granule cell stage S5
dipc-human-experiment01-cerebellum_cell0284	human	cerebellum	567059	1685380	73.2172	pass	24	86			cerebellar granule cell stage S4
dipc-human-experiment01-cerebellum_cell0285	human	cerebellum	480149	1447732	69.3395	pass	24	86			cerebellar granule cell stage S4
dipc-human-experiment01-cerebellum_cell0286	human	cerebellum	532723	1653097	74.5615	pass	24	86			cerebellar granule cell stage S4
dipc-human-experiment01-cerebellum_cell0287	human	cerebellum	610280	1796840	81.6106	pass	24	86			mature oligodendrocyte
dipc-human-experiment01-cerebellum_cell0288	human	cerebellum	659150	1984794	76.8027	pass	24	86			forebrain neuron stage S2
dipc-human-experiment01-cerebellum_cell0289	human	cerebellum	514762	1519675	72.8756	pass	24	86			cerebellar granule cell stage S4
dipc-human-experiment01-cerebellum_cell0290	human	cerebellum	587475	1737939	76.8412	pass	24	86			cerebellar granule cell stage S3
dipc-human-experiment01-cerebellum_cell0291	human	cerebellum	532626	1571749	73.8464	pass	24	86			cerebellar granule cell stage S5
dipc-human-experiment01-cerebellum_cell0292	human	cerebellum	524890	1485065	72.1843	pass	24	86			cerebellar granule cell stage S5
dipc-human-experiment01-cerebellum_cell0293	human	cerebellum	553375	1704668	71.1087	pass	24	86			cerebellar granule cell stage S5
dipc-human-experiment01-cerebellum_cell0294	human	cerebellum	579104	1707564	73.0187	pass	24	86			cerebellar granule cell stage S3
dipc-human-experiment01-cerebellum_cell0295	human	cerebellum	501994	1433484	74.2128	pass	24	86			cerebellar granule cell stage S5
dipc-human-experiment01-cerebellum_cell0296	human	cerebellum	458890	1300243	75.9219	pass	24	86			cerebellar granule cell stage S5
dipc-human-experiment01-cerebellum_cell0297	human	cerebellum	548900	1617780	75.0809	pass	24	86			cerebellar granule cell stage S4
dipc-human-experiment01-cerebellum_cell0298	human	cerebellum	513105	1415427	75.0733	pass	24	86			cerebellar granule cell stage S4
dipc-human-experiment01-cerebellum_cell0299	human	cerebellum	439386	1227965	74.1216	pass	24	86			cerebellar granule cell stage S5
dipc-human-experiment01-cerebellum_cell0300	human	cerebellum	534280	1462100	71.8116	pass	24	86			cerebellar granule cell stage S5
dipc-human-experiment01-cerebellum_cell0301	human	cerebellum	526751	1597274	74.707	pass	24	86			cerebellar granule cell stage S4
dipc-human-experiment01-cerebellum_cell0302	human	cerebellum	499070	1474910	76.6432	pass	24	86			cerebellar granule cell stage S4
dipc-human-experiment01-cerebellum_cell0303	human	cerebellum	535984	1592900	77.029	pass	24	86			cerebellar granule cell stage S5
dipc-human-experiment01-cerebellum_cell0304	human	cerebellum	548694	1647740	74.8049	pass	24	86			cerebellar granule cell stage S5
dipc-human-experiment01-cerebellum_cell0305	human	cerebellum	568684	1784697	74.5534	pass	24	86			cerebellar granule cell stage S5
dipc-human-experiment01-cerebellum_cell0306	human	cerebellum	467517	1398571	69.0063	pass	24	86			cerebellar granule cell stage S4
dipc-human-experiment01-cerebellum_cell0307	human	cerebellum	497786	1457363	71.8875	pass	24	86			cerebellar granule cell stage S5
dipc-human-experiment01-cerebellum_cell0308	human	cerebellum	485388	1370164	74.1506	pass	24	86			cerebellar granule cell stage S5
dipc-human-experiment01-cerebellum_cell0309	human	cerebellum	519250	1526022	73.2986	pass	24	86			cerebellar granule cell stage S5
dipc-human-experiment01-cerebellum_cell0310	human	cerebellum	560124	1559568	71.908	pass	24	86			forebrain neuron stage S2
dipc-human-experiment01-cerebellum_cell0311	human	cerebellum	477298	1347280	80.199	pass	24	86			cerebellar granule cell stage S3
dipc-human-experiment01-cerebellum_cell0312	human	cerebellum	550955	1574665	75.4221	pass	24	86			oligodendrocyte progenitor
dipc-human-experiment01-cerebellum_cell0313	human	cerebellum	398389	1216151	75.3803	pass	24	86			cerebellar granule cell stage S5
dipc-human-experiment01-cerebellum_cell0314	human	cerebellum	523261	1565244	77.2966	pass	24	86			cerebellar granule cell stage S5
dipc-human-experiment01-cerebellum_cell0315	human	cerebellum	550172	1635214	73.3011	pass	24	86			cerebellar granule cell stage S5
dipc-human-experiment01-cerebellum_cell0316	human	cerebellum	521224	1586683	69.0835	pass	24	86			cerebellar granule cell stage S4
dipc-human-experiment01-cerebellum_cell0317	human	cerebellum	554638	1779895	75.865	pass	24	86			cerebellar granule cell stage S5
dipc-human-experiment01-cerebellum_cell0318	human	cerebellum	551485	1704237	73.5601	pass	24	86			cerebellar granule cell stage S5
dipc-human-experiment01-cerebellum_cell0319	human	cerebellum	562064	1762576	76.7811	pass	24	86			cerebellar granule cell stage S5
dipc-human-experiment01-cerebellum_cell0320	human	cerebellum	489721	1456824	74.8206	pass	24	86			cerebellar granule cell stage S4
dipc-human-experiment01-cerebellum_cell0321	human	cerebellum	493561	1492740	74.7652	pass	24	86			cerebellar granule cell stage S5
dipc-human-experiment01-cerebellum_cell0322	human	cerebellum	510594	1510658	76.486	pass	24	86			cerebellar granule cell stage S5
dipc-human-experiment01-cerebellum_cell0323	human	cerebellum	505727	1466791	74.8074	pass	24	86			cerebellar granule cell stage S5
dipc-human-experiment01-cerebellum_cell0324	human	cerebellum	455359	1318316	74.6721	pass	24	86			cerebellar granule cell stage S5
dipc-human-experiment01-cerebellum_cell0325	human	cerebellum	593709	1794642	78.7067	pass	24	86			astrocyte
dipc-human-experiment01-cerebellum_cell0326	human	cerebellum	528199	1538570	79.3824	pass	24	86			astrocyte
dipc-human-experiment01-cerebellum_cell0327	human	cerebellum	530160	1559305	74.2138	pass	24	86			cerebellar granule cell stage S5
dipc-human-experiment01-cerebellum_cell0328	human	cerebellum	555197	1658235	75.6268	pass	24	86			cerebellar granule cell stage S5
dipc-human-experiment01-cerebellum_cell0329	human	cerebellum	555257	1736742	73.6798	pass	24	86			cerebellar granule cell stage S5
dipc-human-experiment01-cerebellum_cell0330	human	cerebellum	422051	1266413	82.2057	pass	24	86			astrocyte
dipc-human-experiment01-cerebellum_cell0331	human	cerebellum	469270	1337503	74.669	pass	24	86			cerebellar granule cell stage S5
dipc-human-experiment01-cerebellum_cell0332	human	cerebellum	361164	945212	73.6557	pass	24	86			cerebellar granule cell stage S5
dipc-human-experiment01-cerebellum_cell0333	human	cerebellum	635301	1972875	76.6385	pass	24	86			cerebellar granule cell stage S3
dipc-human-experiment01-cerebellum_cell0334	human	cerebellum	519488	1400155	72.7351	pass	24	86			microglia
dipc-human-experiment01-cerebellum_cell0335	human	cerebellum	448188	1247639	74.9547	pass	24	86			cerebellar granule cell stage S5
dipc-human-experiment01-cerebellum_cell0336	human	cerebellum	449778	1255815	78.0089	pass	24	86			cerebellar granule cell stage S4
dipc-human-experiment01-cerebellum_cell0337	human	cerebellum	594610	1835121	74.8866	pass	24	86			cerebellar granule cell stage S5
dipc-human-experiment01-cerebellum_cell0338	human	cerebellum	598471	1802064	72.4825	pass	24	86			cerebellar granule cell stage S3
dipc-human-experiment01-cerebellum_cell0339	human	cerebellum	563541	1672280	74.7811	pass	24	86			cerebellar granule cell stage S5
dipc-human-experiment01-cerebellum_cell0340	human	cerebellum	611806	1815496	76.2188	pass	24	86			cerebellar granule cell stage S5
dipc-human-experiment01-cerebellum_cell0341	human	cerebellum	587360	1852437	72.4959	pass	24	86			cerebellar granule cell stage S5
dipc-human-experiment01-cerebellum_cell0342	human	cerebellum	611149	1876778	76.1685	pass	24	86			cerebellar granule cell stage S5
dipc-human-experiment01-cerebellum_cell0343	human	cerebellum	435103	1293358	73.3829	pass	24	86			cerebellar granule cell stage S5
dipc-human-experiment01-cerebellum_cell0344	human	cerebellum	475680	1354255	77.3987	pass	24	86			cerebellar granule cell stage S4
dipc-human-experiment01-cerebellum_cell0345	human	cerebellum	566257	1766664	72.7887	pass	24	86			cerebellar granule cell stage S4
dipc-human-experiment01-cerebellum_cell0346	human	cerebellum	397405	1090882	69.9536	pass	24	86			cerebellar granule cell stage S4
dipc-human-experiment01-cerebellum_cell0347	human	cerebellum	528459	1516104	76.6302	pass	24	86			cerebellar granule cell stage S4
dipc-human-experiment01-cerebellum_cell0348	human	cerebellum	491552	1415343	78.6279	pass	24	86			cerebellar granule cell stage S5
dipc-human-experiment01-cerebellum_cell0349	human	cerebellum	575987	1733553	77.3042	pass	24	86			cerebellar granule cell stage S4
dipc-human-experiment01-cerebellum_cell0350	human	cerebellum	532007	1572536	74.8528	pass	24	86			cerebellar granule cell stage S5
dipc-human-experiment01-cerebellum_cell0351	human	cerebellum	588721	1739692	75.0896	pass	24	86			cerebellar granule cell stage S5
dipc-human-experiment01-cerebellum_cell0352	human	cerebellum	517823	1545760	78.0773	pass	24	86			cerebellar granule cell stage S5
dipc-human-experiment01-cerebellum_cell0353	human	cerebellum	591552	1849627	72.9775	pass	24	86			cerebellar granule cell stage S4
dipc-human-experiment01-cerebellum_cell0354	human	cerebellum	561790	1692451	74.3634	pass	24	86			cerebellar granule cell stage S4
dipc-human-experiment01-cerebellum_cell0355	human	cerebellum	548205	1653042	68.4337	pass	24	86			cerebellar granule cell stage S5
dipc-human-experiment01-cerebellum_cell0356	human	cerebellum	482666	1367976	70.0667	pass	24	86			astrocyte
dipc-human-experiment01-cerebellum_cell0357	human	cerebellum	517304	1557425	77.0164	pass	24	86			cerebellar granule cell stage S3
dipc-human-experiment01-cerebellum_cell0358	human	cerebellum	505388	1422269	77.3287	pass	24	86			cerebellar granule cell stage S3
dipc-human-experiment01-cerebellum_cell0359	human	cerebellum	535236	1561176	73.745	pass	24	86			cerebellar granule cell stage S5
dipc-human-experiment01-cerebellum_cell0360	human	cerebellum	487919	1412345	72.2616	pass	24	86			cerebellar granule cell stage S5
dipc-human-experiment01-cerebellum_cell0361	human	cerebellum	535888	1620077	75.6123	pass	24	86			cerebellar granule cell stage S4
dipc-human-experiment01-cerebellum_cell0362	human	cerebellum	530821	1582833	73.0589	pass	24	86			cerebellar granule cell stage S5
dipc-human-experiment01-cerebellum_cell0363	human	cerebellum	600159	1791843	76.4316	pass	24	86			cerebellar granule cell stage S4
dipc-human-experiment01-cerebellum_cell0364	human	cerebellum	482635	1330787	74.5311	pass	24	86			cerebellar granule cell stage S5
dipc-human-experiment01-cerebellum_cell0365	human	cerebellum	550893	1704624	78.3477	pass	24	86			astrocyte
dipc-human-experiment01-cerebellum_cell0366	human	cerebellum	608060	1838187	73.4901	pass	24	86			cerebellar granule cell stage S4
dipc-human-experiment01-cerebellum_cell0367	human	cerebellum	563387	1680812	72.4509	pass	24	86			cerebellar granule cell stage S3
dipc-human-experiment01-cerebellum_cell0368	human	cerebellum	504979	1425513	70.4552	pass	24	86			cerebellar granule cell stage S5
dipc-human-experiment01-cerebellum_cell0369	human	cerebellum	473814	1386079	76.5948	pass	24	86			cerebellar granule cell stage S5
dipc-human-experiment01-cerebellum_cell0370	human	cerebellum	499921	1423577	74.5834	pass	24	86			cerebellar granule cell stage S5
dipc-human-experiment01-cerebellum_cell0371	human	cerebellum	508109	1492141	72.4144	pass	24	86			cerebellar granule cell stage S5
dipc-human-experiment01-cerebellum_cell0372	human	cerebellum	493025	1426875	72.2633	pass	24	86			cerebellar granule cell stage S5
dipc-human-experiment01-cerebellum_cell0373	human	cerebellum	632435	1944421	71.2521	pass	24	86			cerebellar granule cell stage S3
dipc-human-experiment01-cerebellum_cell0374	human	cerebellum	540661	1633134	75.1014	pass	24	86			cerebellar granule cell stage S4
dipc-human-experiment01-cerebellum_cell0375	human	cerebellum	552135	1648203	72.4861	pass	24	86			cerebellar granule cell stage S4
dipc-human-experiment01-cerebellum_cell0376	human	cerebellum	611359	1830291	76.7794	pass	24	86			cerebellar granule cell stage S3
dipc-human-experiment01-cerebellum_cell0377	human	cerebellum	591983	1850688	73.7818	pass	24	86			cerebellar granule cell stage S5
dipc-human-experiment01-cerebellum_cell0378	human	cerebellum	592099	1764278	75.9104	pass	24	86			cerebellar granule cell stage S4
dipc-human-experiment01-cerebellum_cell0379	human	cerebellum	490979	1438917	75.4295	pass	24	86			cerebellar granule cell stage S5
dipc-human-experiment01-cerebellum_cell0380	human	cerebellum	582816	1703565	75.3874	pass	24	86			cerebellar granule cell stage S5
dipc-human-experiment01-cerebellum_cell0381	human	cerebellum	534218	1568462	73.6647	pass	24	86			cerebellar granule cell stage S5
dipc-human-experiment01-cerebellum_cell0382	human	cerebellum	503046	1429624	71.771	pass	24	86			cerebellar granule cell stage S3
dipc-human-experiment01-cerebellum_cell0383	human	cerebellum	632218	1868682	72.6428	pass	24	86			microglia
dipc-human-experiment01-cerebellum_cell0384	human	cerebellum	463155	1337729	72.7422	pass	24	86			cerebellar granule cell stage S4
dipc-human-experiment04-cerebellum_cell0001	human	cerebellum	172154	1537589	57.3004	pass	4	0.4			cerebellar granule cell stage S2
dipc-human-experiment04-cerebellum_cell0002	human	cerebellum	189472	1588779	62.6325	pass	4	0.4			cerebellar granule cell stage S2
dipc-human-experiment04-cerebellum_cell0003	human	cerebellum	159211	1168723	62.9316	pass	4	0.4			cerebellar granule cell stage S2
dipc-human-experiment04-cerebellum_cell0004	human	cerebellum	147672	1436238	58.7769	pass	4	0.4			cerebellar granule cell stage S1
dipc-human-experiment04-cerebellum_cell0005	human	cerebellum	145327	1313991	64.829	pass	4	0.4			cerebellar granule cell stage S2
dipc-human-experiment04-cerebellum_cell0006	human	cerebellum	128740	1032033	60.4699	pass	4	0.4			cerebellar granule cell stage S2
dipc-human-experiment04-cerebellum_cell0007	human	cerebellum	113967	1074516	59.4225	pass	4	0.4			cerebellar granule cell stage S1
dipc-human-experiment04-cerebellum_cell0008	human	cerebellum	165070	1453455	58.6787	pass	4	0.4			cerebellar granule cell stage S1
dipc-human-experiment04-cerebellum_cell0009	human	cerebellum	189824	1715923	66.2882	pass	4	0.4			oligodendrocyte progenitor
dipc-human-experiment04-cerebellum_cell0010	human	cerebellum	130005	979249	54.7979	pass	4	0.4			cerebellar granule cell stage S1
dipc-human-experiment04-cerebellum_cell0011	human	cerebellum	79014	577160	55.9546	pass	4	0.4			cerebellar granule cell stage S2
dipc-human-experiment04-cerebellum_cell0012	human	cerebellum	188112	1454252	59.4965	pass	4	0.4			forebrain neuron stage S1
dipc-human-experiment04-cerebellum_cell0013	human	cerebellum	142821	968213	66.9558	pass	4	0.4			cerebellar granule cell stage S2
dipc-human-experiment04-cerebellum_cell0014	human	cerebellum	101835	512926	62.0631	pass	4	0.4			cerebellar granule cell stage S2
dipc-human-experiment04-cerebellum_cell0015	human	cerebellum	132972	808680	63.8646	pass	4	0.4			cerebellar granule cell stage S2
dipc-human-experiment04-cerebellum_cell0016	human	cerebellum	28733	67831	63.4358	fail
dipc-human-experiment04-cerebellum_cell0017	human	cerebellum	79965	411239	63.7104	pass	4	0.4			cerebellar granule cell stage S1
dipc-human-experiment04-cerebellum_cell0018	human	cerebellum	45874	135917	54.3118	fail
dipc-human-experiment04-cerebellum_cell0019	human	cerebellum	48524	202604	53.6415	fail
dipc-human-experiment04-cerebellum_cell0020	human	cerebellum	86778	470636	64.521	pass	4	0.4			cerebellar granule cell stage S2
dipc-human-experiment04-cerebellum_cell0021	human	cerebellum	87972	332997	62.5529	pass	4	0.4			cerebellar granule cell stage S2
dipc-human-experiment04-cerebellum_cell0022	human	cerebellum	167830	1299224	54.0452	pass	4	0.4			cerebellar granule cell stage S1
dipc-human-experiment04-cerebellum_cell0023	human	cerebellum	28776	66092	60.6026	fail
dipc-human-experiment04-cerebellum_cell0024	human	cerebellum	99431	580742	58.7483	pass	4	0.4			cerebellar granule cell stage S2
dipc-human-experiment04-cerebellum_cell0025	human	cerebellum	192158	1428518	53.5336	pass	4	0.4			oligodendrocyte progenitor
dipc-human-experiment04-cerebellum_cell0026	human	cerebellum	299502	2415865	54.3011	pass	4	0.4			cerebellar granule cell stage S2
dipc-human-experiment04-cerebellum_cell0027	human	cerebellum	196337	1756887	58.6054	pass	4	0.4			astrocyte
dipc-human-experiment04-cerebellum_cell0028	human	cerebellum	170359	1294561	62.778	pass	4	0.4			cerebellar granule cell stage S2
dipc-human-experiment04-cerebellum_cell0029	human	cerebellum	140105	1248149	64.346	pass	4	0.4			cerebellar granule cell stage S2
dipc-human-experiment04-cerebellum_cell0030	human	cerebellum	132707	1185057	51.3191	pass	4	0.4			cerebellar granule cell stage S1
dipc-human-experiment04-cerebellum_cell0031	human	cerebellum	88876	536911	76.3131	pass	4	0.4			astrocyte
dipc-human-experiment04-cerebellum_cell0032	human	cerebellum	81129	527979	64.6711	pass	4	0.4			cerebellar granule cell stage S2
dipc-human-experiment04-cerebellum_cell0033	human	cerebellum	85782	405278	66.0989	pass	4	0.4			cerebellar granule cell stage S2
dipc-human-experiment04-cerebellum_cell0034	human	cerebellum	170975	1434921	64.5872	pass	4	0.4			cerebellar granule cell stage S2
dipc-human-experiment04-cerebellum_cell0035	human	cerebellum	51307	351286	61.705	pass	4	0.4			cerebellar granule cell stage S2
dipc-human-experiment04-cerebellum_cell0036	human	cerebellum	85258	336536	63.5976	pass	4	0.4			cerebellar granule cell stage S2
dipc-human-experiment04-cerebellum_cell0037	human	cerebellum	166575	1044985	63.8259	pass	4	0.4			astrocyte
dipc-human-experiment04-cerebellum_cell0038	human	cerebellum	102311	600815	61.9953	pass	4	0.4			cerebellar granule cell stage S2
dipc-human-experiment04-cerebellum_cell0039	human	cerebellum	73839	309802	63.052	pass	4	0.4			cerebellar granule cell stage S1
dipc-human-experiment04-cerebellum_cell0040	human	cerebellum	76642	324256	66.6293	pass	4	0.4			cerebellar granule cell stage S2
dipc-human-experiment04-cerebellum_cell0041	human	cerebellum	78119	375988	61.2476	pass	4	0.4			cerebellar granule cell stage S2
dipc-human-experiment04-cerebellum_cell0042	human	cerebellum	73756	507877	60.0114	pass	4	0.4			cerebellar granule cell stage S2
dipc-human-experiment04-cerebellum_cell0043	human	cerebellum	69364	292577	66.8574	pass	4	0.4			cerebellar granule cell stage S2
dipc-human-experiment04-cerebellum_cell0044	human	cerebellum	102403	610032	59.9924	pass	4	0.4			cerebellar granule cell stage S2
dipc-human-experiment04-cerebellum_cell0045	human	cerebellum	132002	923561	70.3717	pass	4	0.4			mature oligodendrocyte
dipc-human-experiment04-cerebellum_cell0046	human	cerebellum	233464	2179166	73.5193	pass	4	0.4			astrocyte
dipc-human-experiment04-cerebellum_cell0047	human	cerebellum	177765	984402	65.0949	pass	4	0.4			astrocyte
dipc-human-experiment04-cerebellum_cell0048	human	cerebellum	204421	1638401	62.3953	pass	4	0.4			cerebellar granule cell stage S2
dipc-human-experiment04-cerebellum_cell0049	human	cerebellum	237305	1693209	69.0002	pass	4	0.4			astrocyte
dipc-human-experiment04-cerebellum_cell0050	human	cerebellum	172448	1287173	58.711	pass	4	0.4			cerebellar granule cell stage S2
dipc-human-experiment04-cerebellum_cell0051	human	cerebellum	155909	1272330	63.1753	pass	4	0.4			cerebellar granule cell stage S2
dipc-human-experiment04-cerebellum_cell0052	human	cerebellum	191083	1590004	61.5408	pass	4	0.4			cerebellar granule cell stage S2
dipc-human-experiment04-cerebellum_cell0053	human	cerebellum	214294	1733373	65.4148	pass	4	0.4			cerebellar granule cell stage S2
dipc-human-experiment04-cerebellum_cell0054	human	cerebellum	200134	1485538	60.8622	pass	4	0.4			cerebellar granule cell stage S2
dipc-human-experiment04-cerebellum_cell0055	human	cerebellum	229895	1422127	57.6489	pass	4	0.4			cerebellar granule cell stage S2
dipc-human-experiment04-cerebellum_cell0056	human	cerebellum	141519	1050044	67.7478	pass	4	0.4			cerebellar granule cell stage S2
dipc-human-experiment04-cerebellum_cell0057	human	cerebellum	208636	1646080	59.0799	pass	4	0.4			cerebellar granule cell stage S1
dipc-human-experiment04-cerebellum_cell0058	human	cerebellum	358414	2862305	74.6784	pass	4	0.4			astrocyte
dipc-human-experiment04-cerebellum_cell0059	human	cerebellum	158353	1201805	63.9382	pass	4	0.4			cerebellar granule cell stage S2
dipc-human-experiment04-cerebellum_cell0060	human	cerebellum	205013	1486395	52.6771	pass	4	0.4			cerebellar granule cell stage S1
dipc-human-experiment04-cerebellum_cell0061	human	cerebellum	151485	1370168	63.5601	pass	4	0.4			forebrain neuron stage S2
dipc-human-experiment04-cerebellum_cell0062	human	cerebellum	189856	1581369	58.5001	pass	4	0.4			cerebellar granule cell stage S2
dipc-human-experiment04-cerebellum_cell0063	human	cerebellum	207055	1633615	63.3754	pass	4	0.4			cerebellar granule cell stage S2
dipc-human-experiment04-cerebellum_cell0064	human	cerebellum	189184	1375834	62.9477	pass	4	0.4			cerebellar granule cell stage S2
dipc-human-experiment04-cerebellum_cell0065	human	cerebellum	184005	1763545	62.0266	pass	4	0.4			cerebellar granule cell stage S2
dipc-human-experiment04-cerebellum_cell0066	human	cerebellum	151771	1312250	64.0498	pass	4	0.4			cerebellar granule cell stage S2
dipc-human-experiment04-cerebellum_cell0067	human	cerebellum	123683	874460	64.3314	pass	4	0.4			cerebellar granule cell stage S2
dipc-human-experiment04-cerebellum_cell0068	human	cerebellum	160138	1164483	62.2925	pass	4	0.4			cerebellar granule cell stage S1
dipc-human-experiment04-cerebellum_cell0069	human	cerebellum	160241	1288334	59.433	pass	4	0.4			cerebellar granule cell stage S2
dipc-human-experiment04-cerebellum_cell0070	human	cerebellum	154570	1210207	59.3899	pass	4	0.4			cerebellar granule cell stage S2
dipc-human-experiment04-cerebellum_cell0071	human	cerebellum	242014	1861978	65.1305	pass	4	0.4			cerebellar granule cell stage S2
dipc-human-experiment04-cerebellum_cell0072	human	cerebellum	203670	1303269	61.5142	pass	4	0.4			cerebellar granule cell stage S2
dipc-human-experiment04-cerebellum_cell0073	human	cerebellum	160955	1554135	60.3523	pass	4	0.4			cerebellar granule cell stage S2
dipc-human-experiment04-cerebellum_cell0074	human	cerebellum	180646	1544934	65.0787	pass	4	0.4			cerebellar granule cell stage S2
dipc-human-experiment04-cerebellum_cell0075	human	cerebellum	151046	981750	63.7283	pass	4	0.4			cerebellar granule cell stage S2
dipc-human-experiment04-cerebellum_cell0076	human	cerebellum	149021	1123075	64.609	pass	4	0.4			cerebellar granule cell stage S2
dipc-human-experiment04-cerebellum_cell0077	human	cerebellum	178290	1281623	61.2407	pass	4	0.4			cerebellar granule cell stage S2
dipc-human-experiment04-cerebellum_cell0078	human	cerebellum	163094	1271397	61.215	pass	4	0.4			cerebellar granule cell stage S1
dipc-human-experiment04-cerebellum_cell0079	human	cerebellum	115180	759613	51.1868	pass	4	0.4			cerebellar granule cell stage S1
dipc-human-experiment04-cerebellum_cell0080	human	cerebellum	215944	1379919	61.4483	pass	4	0.4			astrocyte
dipc-human-experiment04-cerebellum_cell0081	human	cerebellum	181521	1443076	63.2164	pass	4	0.4			cerebellar granule cell stage S1
dipc-human-experiment04-cerebellum_cell0082	human	cerebellum	165124	1367899	65.7155	pass	4	0.4			cerebellar granule cell stage S2
dipc-human-experiment04-cerebellum_cell0083	human	cerebellum	162825	1178766	63.2219	pass	4	0.4			cerebellar granule cell stage S2
dipc-human-experiment04-cerebellum_cell0084	human	cerebellum	145429	955081	60.4749	pass	4	0.4			cerebellar granule cell stage S2
dipc-human-experiment04-cerebellum_cell0085	human	cerebellum	156363	1400041	64.4264	pass	4	0.4			cerebellar granule cell stage S2
dipc-human-experiment04-cerebellum_cell0086	human	cerebellum	125826	677372	64.1982	pass	4	0.4			cerebellar granule cell stage S1
dipc-human-experiment04-cerebellum_cell0087	human	cerebellum	148135	1097931	63.7176	pass	4	0.4			astrocyte
dipc-human-experiment04-cerebellum_cell0088	human	cerebellum	140588	977857	58.4808	pass	4	0.4			cerebellar granule cell stage S1
dipc-human-experiment04-cerebellum_cell0089	human	cerebellum	154972	1107433	61.4711	pass	4	0.4			cerebellar granule cell stage S2
dipc-human-experiment04-cerebellum_cell0090	human	cerebellum	155653	1168927	58.8701	pass	4	0.4			cerebellar granule cell stage S2
dipc-human-experiment04-cerebellum_cell0091	human	cerebellum	182909	1391034	60.3273	pass	4	0.4			cerebellar granule cell stage S1
dipc-human-experiment04-cerebellum_cell0092	human	cerebellum	108879	553400	62.2517	pass	4	0.4			cerebellar granule cell stage S2
dipc-human-experiment04-cerebellum_cell0093	human	cerebellum	141131	1155617	61.1311	pass	4	0.4			cerebellar granule cell stage S2
dipc-human-experiment04-cerebellum_cell0094	human	cerebellum	150698	1255187	63.0579	pass	4	0.4			cerebellar granule cell stage S1
dipc-human-experiment04-cerebellum_cell0095	human	cerebellum	132930	1008313	61.0472	pass	4	0.4			cerebellar granule cell stage S2
dipc-human-experiment04-cerebellum_cell0096	human	cerebellum	151518	934082	60.6139	pass	4	0.4			cerebellar granule cell stage S2
dipc-human-experiment04-cerebellum_cell0097	human	cerebellum	319913	1635537	56.9199	pass	4	0.4			cerebellar granule cell stage S1
dipc-human-experiment04-cerebellum_cell0098	human	cerebellum	421323	2180315	70.7291	pass	4	0.4			astrocyte
dipc-human-experiment04-cerebellum_cell0099	human	cerebellum	388163	1745746	76.9757	pass	4	0.4			astrocyte
dipc-human-experiment04-cerebellum_cell0100	human	cerebellum	323562	1745329	58.6976	pass	4	0.4			cerebellar granule cell stage S2
dipc-human-experiment04-cerebellum_cell0101	human	cerebellum	336527	1844357	66.0324	pass	4	0.4			cerebellar granule cell stage S2
dipc-human-experiment04-cerebellum_cell0102	human	cerebellum	326501	1694536	60.6372	pass	4	0.4			cerebellar granule cell stage S3
dipc-human-experiment04-cerebellum_cell0103	human	cerebellum	624742	3358505	61.7242	pass	4	0.4			cerebellar granule cell stage S2
dipc-human-experiment04-cerebellum_cell0104	human	cerebellum	362176	1862934	61.1504	pass	4	0.4			cerebellar granule cell stage S2
dipc-human-experiment04-cerebellum_cell0105	human	cerebellum	331641	1811094	68.8124	pass	4	0.4			oligodendrocyte progenitor
dipc-human-experiment04-cerebellum_cell0106	human	cerebellum	381940	1810862	66.4701	pass	4	0.4			astrocyte
dipc-human-experiment04-cerebellum_cell0107	human	cerebellum	494455	2371006	67.2482	pass	4	0.4			astrocyte
dipc-human-experiment04-cerebellum_cell0108	human	cerebellum	387287	1841232	53.7741	pass	4	0.4			cerebellar granule cell stage S1
dipc-human-experiment04-cerebellum_cell0109	human	cerebellum	276824	1461271	60.3705	pass	4	0.4			cerebellar granule cell stage S2
dipc-human-experiment04-cerebellum_cell0110	human	cerebellum	288786	1545364	63.4484	pass	4	0.4			cerebellar granule cell stage S2
dipc-human-experiment04-cerebellum_cell0111	human	cerebellum	254867	1171678	58.4207	pass	4	0.4			cerebellar granule cell stage S2
dipc-human-experiment04-cerebellum_cell0112	human	cerebellum	254345	1098534	58.1427	pass	4	0.4			cerebellar granule cell stage S2
dipc-human-experiment04-cerebellum_cell0113	human	cerebellum	356938	1651266	63.8301	pass	4	0.4			cerebellar granule cell stage S2
dipc-human-experiment04-cerebellum_cell0114	human	cerebellum	434318	2223075	62.871	pass	4	0.4			cerebellar granule cell stage S1
dipc-human-experiment04-cerebellum_cell0115	human	cerebellum	527342	2356218	69.8198	pass	4	0.4			astrocyte
dipc-human-experiment04-cerebellum_cell0116	human	cerebellum	358991	1779482	56.0435	pass	4	0.4			cerebellar granule cell stage S2
dipc-human-experiment04-cerebellum_cell0117	human	cerebellum	356415	1436521	62.5061	pass	4	0.4			cerebellar granule cell stage S2
dipc-human-experiment04-cerebellum_cell0118	human	cerebellum	391216	2221776	54.632	pass	4	0.4			cerebellar granule cell stage S2
dipc-human-experiment04-cerebellum_cell0119	human	cerebellum	442489	1853597	65.0764	pass	4	0.4			cerebellar granule cell stage S2
dipc-human-experiment04-cerebellum_cell0120	human	cerebellum	429655	2361089	57.6251	pass	4	0.4			cerebellar granule cell stage S1
dipc-human-experiment04-cerebellum_cell0121	human	cerebellum	259725	943341	63.2161	pass	4	0.4			cerebellar granule cell stage S2
dipc-human-experiment04-cerebellum_cell0122	human	cerebellum	332043	1411871	56.1942	pass	4	0.4			cerebellar granule cell stage S1
dipc-human-experiment04-cerebellum_cell0123	human	cerebellum	217971	695227	51.1274	pass	4	0.4			cerebellar granule cell stage S1
dipc-human-experiment04-cerebellum_cell0124	human	cerebellum	365711	1265980	55.3664	pass	4	0.4			cerebellar granule cell stage S2
dipc-human-experiment04-cerebellum_cell0125	human	cerebellum	131098	310763	63.1856	pass	4	0.4			cerebellar granule cell stage S2
dipc-human-experiment04-cerebellum_cell0126	human	cerebellum	291423	1266025	65.4032	pass	4	0.4			cerebellar granule cell stage S2
dipc-human-experiment04-cerebellum_cell0127	human	cerebellum	200749	603223	63.2192	pass	4	0.4			cerebellar granule cell stage S2
dipc-human-experiment04-cerebellum_cell0128	human	cerebellum	134061	264198	56.7861	pass	4	0.4			cerebellar granule cell stage S2
dipc-human-experiment04-cerebellum_cell0129	human	cerebellum	402954	1673387	62.76	pass	4	0.4			cerebellar granule cell stage S2
dipc-human-experiment04-cerebellum_cell0130	human	cerebellum	358163	1520881	59.593	pass	4	0.4			cerebellar granule cell stage S2
dipc-human-experiment04-cerebellum_cell0131	human	cerebellum	454110	2199494	60.9167	pass	4	0.4			cerebellar granule cell stage S1
dipc-human-experiment04-cerebellum_cell0132	human	cerebellum	257213	676882	62.6065	pass	4	0.4			cerebellar granule cell stage S2
dipc-human-experiment04-cerebellum_cell0133	human	cerebellum	339960	1857373	65.3533	pass	4	0.4			cerebellar granule cell stage S1
dipc-human-experiment04-cerebellum_cell0134	human	cerebellum	362672	1515863	62.6448	pass	4	0.4			cerebellar granule cell stage S2
dipc-human-experiment04-cerebellum_cell0135	human	cerebellum	242650	1089484	55.5722	pass	4	0.4			cerebellar granule cell stage S1
dipc-human-experiment04-cerebellum_cell0136	human	cerebellum	182773	432459	62.1634	pass	4	0.4			cerebellar granule cell stage S2
dipc-human-experiment04-cerebellum_cell0137	human	cerebellum	272285	1245920	62.1202	pass	4	0.4			cerebellar granule cell stage S2
dipc-human-experiment04-cerebellum_cell0138	human	cerebellum	101396	202628	61.7727	pass	4	0.4			cerebellar granule cell stage S2
dipc-human-experiment04-cerebellum_cell0139	human	cerebellum	150523	349848	60.99	pass	4	0.4			cerebellar granule cell stage S2
dipc-human-experiment04-cerebellum_cell0140	human	cerebellum	258573	873535	59.3395	pass	4	0.4			cerebellar granule cell stage S1
dipc-human-experiment04-cerebellum_cell0141	human	cerebellum	310299	1434369	61.0186	pass	4	0.4			cerebellar granule cell stage S2
dipc-human-experiment04-cerebellum_cell0142	human	cerebellum	35115	137529	45.4706	fail
dipc-human-experiment04-cerebellum_cell0143	human	cerebellum	454840	1338228	63.1354	pass	4	0.4			cerebellar granule cell stage S2
dipc-human-experiment04-cerebellum_cell0144	human	cerebellum	393167	1960514	62.5739	pass	4	0.4			cerebellar granule cell stage S2
dipc-human-experiment04-cerebellum_cell0145	human	cerebellum	255575	984857	62.9459	pass	4	0.4			cerebellar granule cell stage S2
dipc-human-experiment04-cerebellum_cell0146	human	cerebellum	303581	1291289	66.1899	pass	4	0.4			cerebellar granule cell stage S2
dipc-human-experiment04-cerebellum_cell0147	human	cerebellum	348903	1631958	70.617	pass	4	0.4			oligodendrocyte progenitor
dipc-human-experiment04-cerebellum_cell0148	human	cerebellum	148781	337866	53.9054	pass	4	0.4			cerebellar granule cell stage S2
dipc-human-experiment04-cerebellum_cell0149	human	cerebellum	162198	383734	61.6851	pass	4	0.4			cerebellar granule cell stage S2
dipc-human-experiment04-cerebellum_cell0150	human	cerebellum	163936	396916	66.7388	pass	4	0.4			cerebellar granule cell stage S2
dipc-human-experiment04-cerebellum_cell0151	human	cerebellum	82796	132650	66.6252	pass	4	0.4			cerebellar granule cell stage S1
dipc-human-experiment04-cerebellum_cell0152	human	cerebellum	333352	1443866	58.0357	pass	4	0.4			cerebellar granule cell stage S2
dipc-human-experiment04-cerebellum_cell0153	human	cerebellum	273373	751697	67.2773	pass	4	0.4			cerebellar granule cell stage S2
dipc-human-experiment04-cerebellum_cell0154	human	cerebellum	333653	1171043	57.0197	pass	4	0.4			cerebellar granule cell stage S1
dipc-human-experiment04-cerebellum_cell0155	human	cerebellum	357805	1647123	65.8691	pass	4	0.4			cerebellar granule cell stage S2
dipc-human-experiment04-cerebellum_cell0156	human	cerebellum	652889	3044236	61.5615	pass	4	0.4			cerebellar granule cell stage S1
dipc-human-experiment04-cerebellum_cell0157	human	cerebellum	194940	875082	59.6153	pass	4	0.4			cerebellar granule cell stage S1
dipc-human-experiment04-cerebellum_cell0158	human	cerebellum	229487	846630	56.8507	pass	4	0.4			cerebellar granule cell stage S2
dipc-human-experiment04-cerebellum_cell0159	human	cerebellum	327285	1519628	67.1681	pass	4	0.4			oligodendrocyte progenitor
dipc-human-experiment04-cerebellum_cell0160	human	cerebellum	270347	1043260	57.5908	pass	4	0.4			cerebellar granule cell stage S1
dipc-human-experiment04-cerebellum_cell0161	human	cerebellum	82346	146208	62.9308	pass	4	0.4			cerebellar granule cell stage S1
dipc-human-experiment04-cerebellum_cell0162	human	cerebellum	218505	813294	63.1789	pass	4	0.4			cerebellar granule cell stage S2
dipc-human-experiment04-cerebellum_cell0163	human	cerebellum	216870	518134	68.5784	pass	4	0.4			forebrain neuron stage S2
dipc-human-experiment04-cerebellum_cell0164	human	cerebellum	325567	1439910	73.4703	pass	4	0.4			oligodendrocyte progenitor
dipc-human-experiment04-cerebellum_cell0165	human	cerebellum	459326	2260146	70.8092	pass	4	0.4			oligodendrocyte progenitor
dipc-human-experiment04-cerebellum_cell0166	human	cerebellum	372856	1283411	63.9547	pass	4	0.4			cerebellar granule cell stage S2
dipc-human-experiment04-cerebellum_cell0167	human	cerebellum	316476	1223227	60.2599	pass	4	0.4			cerebellar granule cell stage S1
dipc-human-experiment04-cerebellum_cell0168	human	cerebellum	316873	1147355	62.4503	pass	4	0.4			cerebellar granule cell stage S2
dipc-human-experiment04-cerebellum_cell0169	human	cerebellum	239986	1137346	51.6026	pass	4	0.4			cerebellar granule cell stage S1
dipc-human-experiment04-cerebellum_cell0170	human	cerebellum	216752	730553	63.8449	pass	4	0.4			cerebellar granule cell stage S2
dipc-human-experiment04-cerebellum_cell0171	human	cerebellum	275427	1229820	61.9747	pass	4	0.4			microglia
dipc-human-experiment04-cerebellum_cell0172	human	cerebellum	274851	1253885	65.3256	pass	4	0.4			cerebellar granule cell stage S2
dipc-human-experiment04-cerebellum_cell0173	human	cerebellum	238825	804608	65.592	pass	4	0.4			cerebellar granule cell stage S2
dipc-human-experiment04-cerebellum_cell0174	human	cerebellum	297573	1165115	58.3363	pass	4	0.4			cerebellar granule cell stage S1
dipc-human-experiment04-cerebellum_cell0175	human	cerebellum	261512	766939	63.5749	pass	4	0.4			cerebellar granule cell stage S3
dipc-human-experiment04-cerebellum_cell0176	human	cerebellum	419696	1752192	53.1289	pass	4	0.4			cerebellar granule cell stage S1
dipc-human-experiment04-cerebellum_cell0177	human	cerebellum	419295	2172573	61.6366	pass	4	0.4			cerebellar granule cell stage S2
dipc-human-experiment04-cerebellum_cell0178	human	cerebellum	292673	1174529	53.7504	pass	4	0.4			cerebellar granule cell stage S1
dipc-human-experiment04-cerebellum_cell0179	human	cerebellum	316644	1513804	58.3649	pass	4	0.4			cerebellar granule cell stage S2
dipc-human-experiment04-cerebellum_cell0180	human	cerebellum	305537	1457519	54.612	pass	4	0.4			forebrain neuron stage S2
dipc-human-experiment04-cerebellum_cell0181	human	cerebellum	278799	1425704	65.6075	pass	4	0.4			cerebellar granule cell stage S2
dipc-human-experiment04-cerebellum_cell0182	human	cerebellum	201334	676765	67.1506	pass	4	0.4			cerebellar granule cell stage S2
dipc-human-experiment04-cerebellum_cell0183	human	cerebellum	258444	1051146	58.6313	pass	4	0.4			cerebellar granule cell stage S2
dipc-human-experiment04-cerebellum_cell0184	human	cerebellum	344117	1385236	71.3658	pass	4	0.4			cerebellar granule cell stage S3
dipc-human-experiment04-cerebellum_cell0185	human	cerebellum	399619	1566413	62.7755	pass	4	0.4			cerebellar granule cell stage S2
dipc-human-experiment04-cerebellum_cell0186	human	cerebellum	274065	1149244	55.4368	pass	4	0.4			cerebellar granule cell stage S1
dipc-human-experiment04-cerebellum_cell0187	human	cerebellum	297864	1073433	61.3377	pass	4	0.4			cerebellar granule cell stage S1
dipc-human-experiment04-cerebellum_cell0188	human	cerebellum	368794	1651741	56.64	pass	4	0.4			cerebellar granule cell stage S2
dipc-human-experiment04-cerebellum_cell0189	human	cerebellum	442078	2235757	60.1249	pass	4	0.4			cerebellar granule cell stage S1
dipc-human-experiment04-cerebellum_cell0190	human	cerebellum	349445	1514307	64.3961	pass	4	0.4			cerebellar granule cell stage S1
dipc-human-experiment04-cerebellum_cell0191	human	cerebellum	326624	1403983	61.2634	pass	4	0.4			cerebellar granule cell stage S2
dipc-human-experiment04-cerebellum_cell0192	human	cerebellum	398929	1949721	65.1738	pass	4	0.4			cerebellar granule cell stage S2
dipc-human-experiment05-cerebellum_cell0001	human	cerebellum	571036	5029161	77.9378	pass	18	78			cerebellar granule cell stage S5
dipc-human-experiment05-cerebellum_cell0002	human	cerebellum	521665	4532869	74.5605	pass	22	85			cerebellar granule cell stage S4
dipc-human-experiment05-cerebellum_cell0003	human	cerebellum	478237	3239617	76.8293	pass	22	85			cerebellar granule cell stage S3
dipc-human-experiment05-cerebellum_cell0004	human	cerebellum	535348	4820553	77.69	pass	22	85			cerebellar granule cell stage S5
dipc-human-experiment05-cerebellum_cell0005	human	cerebellum	518144	4557146	69.8476	pass	18	78			cerebellar granule cell stage S4
dipc-human-experiment05-cerebellum_cell0006	human	cerebellum	442035	3565015	78.1065	pass	22	85			cerebellar granule cell stage S5
dipc-human-experiment05-cerebellum_cell0007	human	cerebellum	460376	3849397	75.9599	pass	18	78			cerebellar granule cell stage S4
dipc-human-experiment05-cerebellum_cell0008	human	cerebellum	325256	2575867	76.7174	pass	18	78			cerebellar granule cell stage S5
dipc-human-experiment05-cerebellum_cell0009	human	cerebellum	390242	3157864	74.9965	pass	13	37.6			cerebellar granule cell stage S3
dipc-human-experiment05-cerebellum_cell0010	human	cerebellum	501108	3701104	74.1537	pass	13	37.6			cerebellar granule cell stage S5
dipc-human-experiment05-cerebellum_cell0011	human	cerebellum	584199	4454276	73.4305	pass	13	37.6			cerebellar granule cell stage S5
dipc-human-experiment05-cerebellum_cell0012	human	cerebellum	574441	4444529	75.4854	pass	22	85			cerebellar granule cell stage S5
dipc-human-experiment05-cerebellum_cell0013	human	cerebellum	613070	5183433	76.6586	pass	18	78			cerebellar granule cell stage S4
dipc-human-experiment05-cerebellum_cell0014	human	cerebellum	648852	6222580	74.4792	pass	18	78			cerebellar granule cell stage S5
dipc-human-experiment05-cerebellum_cell0015	human	cerebellum	676386	5715809	73.1533	pass	13	37.6			cerebellar granule cell stage S3
dipc-human-experiment05-cerebellum_cell0016	human	cerebellum	496565	3428890	78.7955	pass	22	85			cerebellar granule cell stage S4
dipc-human-experiment05-cerebellum_cell0017	human	cerebellum	552161	4662203	73.4737	pass	18	78			cerebellar granule cell stage S5
dipc-human-experiment05-cerebellum_cell0018	human	cerebellum	571657	4790395	71.5669	pass	13	37.6			cerebellar granule cell stage S4
dipc-human-experiment05-cerebellum_cell0019	human	cerebellum	552195	4257508	75.1619	pass	22	85			cerebellar granule cell stage S5
dipc-human-experiment05-cerebellum_cell0020	human	cerebellum	586061	4594232	74.1413	pass	22	85			cerebellar granule cell stage S3
dipc-human-experiment05-cerebellum_cell0021	human	cerebellum	490520	3216123	72.6688	pass	13	37.6			cerebellar granule cell stage S3
dipc-human-experiment05-cerebellum_cell0022	human	cerebellum	530678	4876893	75.3265	pass	22	85			cerebellar granule cell stage S4
dipc-human-experiment05-cerebellum_cell0023	human	cerebellum	511964	3594633	75.558	pass	22	85			cerebellar granule cell stage S3
dipc-human-experiment05-cerebellum_cell0024	human	cerebellum	734525	5588950	73.0532	pass	22	85			cerebellar granule cell stage S5
dipc-human-experiment05-cerebellum_cell0025	human	cerebellum	540517	2779923	78.0234	pass	22	85			cerebellar granule cell stage S4
dipc-human-experiment05-cerebellum_cell0026	human	cerebellum	596656	3634336	77.6305	pass	18	78			cerebellar granule cell stage S5
dipc-human-experiment05-cerebellum_cell0027	human	cerebellum	537546	2817866	76.0679	pass	18	78			cerebellar granule cell stage S5
dipc-human-experiment05-cerebellum_cell0028	human	cerebellum	495808	2409228	76.3991	pass	18	78			cerebellar granule cell stage S4
dipc-human-experiment05-cerebellum_cell0029	human	cerebellum	276736	826846	71.7279	pass	13	37.6			cerebellar granule cell stage S4
dipc-human-experiment05-cerebellum_cell0030	human	cerebellum	447649	3271672	75.4415	pass	22	85			cerebellar granule cell stage S3
dipc-human-experiment05-cerebellum_cell0031	human	cerebellum	357379	1665672	70.7647	pass	18	78			forebrain neuron stage S1
dipc-human-experiment05-cerebellum_cell0032	human	cerebellum	363200	1284274	74.3265	pass	22	85			cerebellar granule cell stage S3
dipc-human-experiment05-cerebellum_cell0033	human	cerebellum	685899	4173616	70.3987	pass	18	78			cerebellar granule cell stage S5
dipc-human-experiment05-cerebellum_cell0034	human	cerebellum	458634	3076704	76.7215	pass	22	85			cerebellar granule cell stage S5
dipc-human-experiment05-cerebellum_cell0035	human	cerebellum	208365	1275754	75.6773	pass	18	78			cerebellar granule cell stage S5
dipc-human-experiment05-cerebellum_cell0036	human	cerebellum	412892	1533107	71.0854	pass	13	37.6			cerebellar granule cell stage S4
dipc-human-experiment05-cerebellum_cell0037	human	cerebellum	573198	5038678	73.7803	pass	18	78			cerebellar granule cell stage S5
dipc-human-experiment05-cerebellum_cell0038	human	cerebellum	609016	4322135	71.374	pass	18	78			cerebellar granule cell stage S4
dipc-human-experiment05-cerebellum_cell0039	human	cerebellum	614711	4657223	75.0914	pass	22	85			forebrain neuron stage S2
dipc-human-experiment05-cerebellum_cell0040	human	cerebellum	358879	1453751	70.1434	pass	18	78			cerebellar granule cell stage S5
dipc-human-experiment05-cerebellum_cell0041	human	cerebellum	482187	3703808	74.7977	pass	13	37.6			cerebellar granule cell stage S3
dipc-human-experiment05-cerebellum_cell0042	human	cerebellum	424278	2758358	76.8232	pass	18	78			cerebellar granule cell stage S3
dipc-human-experiment05-cerebellum_cell0043	human	cerebellum	457316	2870765	76.5571	pass	18	78			cerebellar granule cell stage S5
dipc-human-experiment05-cerebellum_cell0044	human	cerebellum	504580	3685321	71.9349	pass	22	85			cerebellar granule cell stage S5
dipc-human-experiment05-cerebellum_cell0045	human	cerebellum	471771	3705178	74.3473	pass	22	85			cerebellar granule cell stage S3
dipc-human-experiment05-cerebellum_cell0046	human	cerebellum	635738	5742711	71.9108	pass	13	37.6			cerebellar granule cell stage S4
dipc-human-experiment05-cerebellum_cell0047	human	cerebellum	442007	2201385	71.381	pass	18	78			cerebellar granule cell stage S5
dipc-human-experiment05-cerebellum_cell0048	human	cerebellum	670934	5427191	79.3869	pass	18	78			cerebellar granule cell stage S5
dipc-human-experiment05-cerebellum_cell0049	human	cerebellum	440855	2508499	78.2439	pass	18	78			cerebellar granule cell stage S5
dipc-human-experiment05-cerebellum_cell0050	human	cerebellum	539159	3568350	73.871	pass	13	37.6			cerebellar granule cell stage S4
dipc-human-experiment05-cerebellum_cell0051	human	cerebellum	523775	3899162	75.0463	pass	22	85			cerebellar granule cell stage S4
dipc-human-experiment05-cerebellum_cell0052	human	cerebellum	377455	1535415	76.0583	pass	22	85			cerebellar granule cell stage S5
dipc-human-experiment05-cerebellum_cell0053	human	cerebellum	267973	911308	74.1198	pass	18	78			cerebellar granule cell stage S5
dipc-human-experiment05-cerebellum_cell0054	human	cerebellum	250261	852629	72.1651	pass	13	37.6			cerebellar granule cell stage S5
dipc-human-experiment05-cerebellum_cell0055	human	cerebellum	197666	418085	76.9692	pass	18	78			cerebellar granule cell stage S4
dipc-human-experiment05-cerebellum_cell0056	human	cerebellum	446343	3138919	74.1493	pass	22	85			cerebellar granule cell stage S5
dipc-human-experiment05-cerebellum_cell0057	human	cerebellum	502087	1985475	78.3263	pass	18	78			cerebellar granule cell stage S4
dipc-human-experiment05-cerebellum_cell0058	human	cerebellum	546601	3168955	76.2392	pass	18	78			cerebellar granule cell stage S4
dipc-human-experiment05-cerebellum_cell0059	human	cerebellum	629593	4414869	70.7767	pass	22	85			cerebellar granule cell stage S5
dipc-human-experiment05-cerebellum_cell0060	human	cerebellum	607237	4121552	70.3518	pass	13	37.6			cerebellar granule cell stage S5
dipc-human-experiment05-cerebellum_cell0061	human	cerebellum	28497	189166	77.738	fail
dipc-human-experiment05-cerebellum_cell0062	human	cerebellum	355392	1781598	70.1738	pass	18	78			mature oligodendrocyte
dipc-human-experiment05-cerebellum_cell0063	human	cerebellum	497852	3660579	73.0472	pass	18	78			cerebellar granule cell stage S5
dipc-human-experiment05-cerebellum_cell0064	human	cerebellum	492066	3413055	74.415	pass	22	85			cerebellar granule cell stage S5
dipc-human-experiment05-cerebellum_cell0065	human	cerebellum	294617	932265	77.7192	pass	22	85			cerebellar granule cell stage S5
dipc-human-experiment05-cerebellum_cell0066	human	cerebellum	344499	2051555	76.8194	pass	22	85			cerebellar granule cell stage S3
dipc-human-experiment05-cerebellum_cell0067	human	cerebellum	467112	2251883	74.4153	pass	22	85			cerebellar granule cell stage S3
dipc-human-experiment05-cerebellum_cell0068	human	cerebellum	499921	3430775	75.0073	pass	22	85			cerebellar granule cell stage S4
dipc-human-experiment05-cerebellum_cell0069	human	cerebellum	452357	3494459	70.1833	pass	13	37.6			cerebellar granule cell stage S3
dipc-human-experiment05-cerebellum_cell0070	human	cerebellum	500770	3618071	72.8282	pass	22	85			cerebellar granule cell stage S4
dipc-human-experiment05-cerebellum_cell0071	human	cerebellum	547935	4230937	73.5783	pass	22	85			cerebellar granule cell stage S3
dipc-human-experiment05-cerebellum_cell0072	human	cerebellum	535348	3368289	74.2259	pass	18	78			cerebellar granule cell stage S5
dipc-human-experiment05-cerebellum_cell0073	human	cerebellum	393407	3302738	73.6413	pass	22	85			cerebellar granule cell stage S4
dipc-human-experiment05-cerebellum_cell0074	human	cerebellum	448025	2403449	75.9554	pass	22	85			cerebellar granule cell stage S4
dipc-human-experiment05-cerebellum_cell0075	human	cerebellum	473896	3359406	75.367	pass	22	85			cerebellar granule cell stage S4
dipc-human-experiment05-cerebellum_cell0076	human	cerebellum	425914	3029876	75.7005	pass	22	85			cerebellar granule cell stage S3
dipc-human-experiment05-cerebellum_cell0077	human	cerebellum	506228	2609807	74.1279	pass	22	85			cerebellar granule cell stage S5
dipc-human-experiment05-cerebellum_cell0078	human	cerebellum	476773	2763467	75.55	pass	22	85			cerebellar granule cell stage S4
dipc-human-experiment05-cerebellum_cell0079	human	cerebellum	375748	1409077	77.4037	pass	18	78			cerebellar granule cell stage S5
dipc-human-experiment05-cerebellum_cell0080	human	cerebellum	520906	3286636	76.6132	pass	18	78			cerebellar granule cell stage S5
dipc-human-experiment05-cerebellum_cell0081	human	cerebellum	468629	3446828	72.688	pass	18	78			cerebellar granule cell stage S5
dipc-human-experiment05-cerebellum_cell0082	human	cerebellum	337336	1585526	73.7478	pass	13	37.6			cerebellar granule cell stage S4
dipc-human-experiment05-cerebellum_cell0083	human	cerebellum	507122	3638856	74.4953	pass	22	85			cerebellar granule cell stage S4
dipc-human-experiment05-cerebellum_cell0084	human	cerebellum	569015	3634121	72.0336	pass	18	78			cerebellar granule cell stage S5
dipc-human-experiment05-cerebellum_cell0085	human	cerebellum	680910	5823315	70.6607	pass	13	37.6			cerebellar granule cell stage S4
dipc-human-experiment05-cerebellum_cell0086	human	cerebellum	408352	2082834	77.409	pass	22	85			cerebellar granule cell stage S5
dipc-human-experiment05-cerebellum_cell0087	human	cerebellum	605331	4303449	74.1911	pass	18	78			cerebellar granule cell stage S5
dipc-human-experiment05-cerebellum_cell0088	human	cerebellum	534634	3510129	74.2098	pass	18	78			cerebellar granule cell stage S4
dipc-human-experiment05-cerebellum_cell0089	human	cerebellum	632551	4668459	72.4555	pass	22	85			cerebellar granule cell stage S5
dipc-human-experiment05-cerebellum_cell0090	human	cerebellum	471923	3286261	80.033	pass	18	78			cerebellar granule cell stage S5
dipc-human-experiment05-cerebellum_cell0091	human	cerebellum	620355	3954286	75.1694	pass	22	85			cerebellar granule cell stage S4
dipc-human-experiment05-cerebellum_cell0092	human	cerebellum	491147	3369616	75.8142	pass	22	85			cerebellar granule cell stage S5
dipc-human-experiment05-cerebellum_cell0093	human	cerebellum	602714	4908803	75.0288	pass	22	85			cerebellar granule cell stage S5
dipc-human-experiment05-cerebellum_cell0094	human	cerebellum	196	525	55.102	fail
dipc-human-experiment05-cerebellum_cell0095	human	cerebellum	536946	4449518	71.7959	pass	18	78			cerebellar granule cell stage S5
dipc-human-experiment05-cerebellum_cell0096	human	cerebellum	266075	2022279	73.9716	pass	22	85			cerebellar granule cell stage S5
dipc-human-experiment05-cerebellum_cell0097	human	cerebellum	520115	1371366	75.8788	pass	18	78			cerebellar granule cell stage S5
dipc-human-experiment05-cerebellum_cell0098	human	cerebellum	547187	1584445	72.1998	pass	22	85			cerebellar granule cell stage S5
dipc-human-experiment05-cerebellum_cell0099	human	cerebellum	579336	1798244	77.3698	pass	18	78			cerebellar granule cell stage S5
dipc-human-experiment05-cerebellum_cell0100	human	cerebellum	358086	942036	77.735	pass	22	85			cerebellar granule cell stage S5
dipc-human-experiment05-cerebellum_cell0101	human	cerebellum	542764	1725105	74.1193	pass	18	78			cerebellar granule cell stage S3
dipc-human-experiment05-cerebellum_cell0102	human	cerebellum	360549	1068891	77.2045	pass	22	85			cerebellar granule cell stage S4
dipc-human-experiment05-cerebellum_cell0103	human	cerebellum	393229	1159561	74.6651	pass	18	78			cerebellar granule cell stage S5
dipc-human-experiment05-cerebellum_cell0104	human	cerebellum	391755	1039656	75.2182	pass	18	78			cerebellar granule cell stage S4
dipc-human-experiment05-cerebellum_cell0105	human	cerebellum	380894	1110148	73.3036	pass	18	78			cerebellar granule cell stage S5
dipc-human-experiment05-cerebellum_cell0106	human	cerebellum	406160	1199327	74.5768	pass	18	78			cerebellar granule cell stage S5
dipc-human-experiment05-cerebellum_cell0107	human	cerebellum	505794	1461154	70.3314	pass	18	78			cerebellar granule cell stage S5
dipc-human-experiment05-cerebellum_cell0108	human	cerebellum	583558	1755346	75.813	pass	18	78			cerebellar granule cell stage S5
dipc-human-experiment05-cerebellum_cell0109	human	cerebellum	492674	1330327	75.1255	pass	22	85			cerebellar granule cell stage S5
dipc-human-experiment05-cerebellum_cell0110	human	cerebellum	547491	1610406	74.745	pass	18	78			cerebellar granule cell stage S5
dipc-human-experiment05-cerebellum_cell0111	human	cerebellum	577153	1704972	77.4445	pass	22	85			cerebellar granule cell stage S4
dipc-human-experiment05-cerebellum_cell0112	human	cerebellum	506414	1572389	74.3883	pass	18	78			cerebellar granule cell stage S5
dipc-human-experiment05-cerebellum_cell0113	human	cerebellum	449058	1324156	75.0538	pass	22	85			cerebellar granule cell stage S4
dipc-human-experiment05-cerebellum_cell0114	human	cerebellum	536422	1596786	73.6828	pass	13	37.6			cerebellar granule cell stage S3
dipc-human-experiment05-cerebellum_cell0115	human	cerebellum	415286	1235592	74.1511	pass	18	78			cerebellar granule cell stage S5
dipc-human-experiment05-cerebellum_cell0116	human	cerebellum	376037	1020608	75.0195	pass	13	37.6			cerebellar granule cell stage S4
dipc-human-experiment05-cerebellum_cell0117	human	cerebellum	514814	1472728	72.3718	pass	13	37.6			cerebellar granule cell stage S3
dipc-human-experiment05-cerebellum_cell0118	human	cerebellum	571339	1632472	77.8009	pass	22	85			cerebellar granule cell stage S3
dipc-human-experiment05-cerebellum_cell0119	human	cerebellum	473078	1400648	76.5529	pass	18	78			cerebellar granule cell stage S4
dipc-human-experiment05-cerebellum_cell0120	human	cerebellum	626305	1718952	72.0994	pass	22	85			cerebellar granule cell stage S5
dipc-human-experiment05-cerebellum_cell0121	human	cerebellum	566921	1760642	77.4549	pass	18	78			oligodendrocyte progenitor
dipc-human-experiment05-cerebellum_cell0122	human	cerebellum	539984	1456230	74.497	pass	18	78			cerebellar granule cell stage S5
dipc-human-experiment05-cerebellum_cell0123	human	cerebellum	546959	1564200	72.1968	pass	22	85			cerebellar granule cell stage S5
dipc-human-experiment05-cerebellum_cell0124	human	cerebellum	492979	1477667	75.0196	pass	22	85			cerebellar granule cell stage S5
dipc-human-experiment05-cerebellum_cell0125	human	cerebellum	456142	1218321	74.8681	pass	22	85			astrocyte
dipc-human-experiment05-cerebellum_cell0126	human	cerebellum	499397	1434927	71.4061	pass	18	78			cerebellar granule cell stage S5
dipc-human-experiment05-cerebellum_cell0127	human	cerebellum	366226	1042644	79.067	pass	22	85			cerebellar granule cell stage S3
dipc-human-experiment05-cerebellum_cell0128	human	cerebellum	463900	1264626	76.6885	pass	18	78			cerebellar granule cell stage S5
dipc-human-experiment05-cerebellum_cell0129	human	cerebellum	363908	958909	74.9816	pass	18	78			cerebellar granule cell stage S5
dipc-human-experiment05-cerebellum_cell0130	human	cerebellum	424542	1150240	76.1194	pass	22	85			cerebellar granule cell stage S5
dipc-human-experiment05-cerebellum_cell0131	human	cerebellum	516539	1443299	72.1361	pass	13	37.6			cerebellar granule cell stage S5
dipc-human-experiment05-cerebellum_cell0132	human	cerebellum	503651	1500845	78.4899	pass	22	85			cerebellar granule cell stage S4
dipc-human-experiment05-cerebellum_cell0133	human	cerebellum	537827	1665727	72.4566	pass	18	78			cerebellar granule cell stage S5
dipc-human-experiment05-cerebellum_cell0134	human	cerebellum	501992	1480198	73.3468	pass	18	78			cerebellar granule cell stage S4
dipc-human-experiment05-cerebellum_cell0135	human	cerebellum	595355	1928006	76.8768	pass	22	85			cerebellar granule cell stage S5
dipc-human-experiment05-cerebellum_cell0136	human	cerebellum	313547	749078	72.5598	pass	22	85			cerebellar granule cell stage S4
dipc-human-experiment05-cerebellum_cell0137	human	cerebellum	451670	1215144	74.9862	pass	18	78			cerebellar granule cell stage S5
dipc-human-experiment05-cerebellum_cell0138	human	cerebellum	391522	1122556	80.7612	pass	22	85			cerebellar granule cell stage S5
dipc-human-experiment05-cerebellum_cell0139	human	cerebellum	453671	1235141	73.7799	pass	13	37.6			cerebellar granule cell stage S4
dipc-human-experiment05-cerebellum_cell0140	human	cerebellum	517001	1550258	68.2494	pass	13	37.6			astrocyte
dipc-human-experiment05-cerebellum_cell0141	human	cerebellum	464660	1360071	73.0932	pass	18	78			cerebellar granule cell stage S5
dipc-human-experiment05-cerebellum_cell0142	human	cerebellum	415258	1200012	77.3283	pass	22	85			cerebellar granule cell stage S3
dipc-human-experiment05-cerebellum_cell0143	human	cerebellum	524059	1550247	73.5841	pass	18	78			cerebellar granule cell stage S2
dipc-human-experiment05-cerebellum_cell0144	human	cerebellum	548536	1617189	75.7099	pass	18	78			cerebellar granule cell stage S5
dipc-human-experiment05-cerebellum_cell0145	human	cerebellum	538913	1787737	73.4144	pass	18	78			cerebellar granule cell stage S4
dipc-human-experiment05-cerebellum_cell0146	human	cerebellum	522476	1551213	74.3705	pass	18	78			cerebellar granule cell stage S5
dipc-human-experiment05-cerebellum_cell0147	human	cerebellum	324878	896480	80.3206	pass	22	85			astrocyte
dipc-human-experiment05-cerebellum_cell0148	human	cerebellum	406790	1182738	80.4688	pass	22	85			cerebellar granule cell stage S5
dipc-human-experiment05-cerebellum_cell0149	human	cerebellum	479183	1672009	73.1689	pass	18	78			cerebellar granule cell stage S5
dipc-human-experiment05-cerebellum_cell0150	human	cerebellum	386083	1190886	79.2511	pass	22	85			cerebellar granule cell stage S4
dipc-human-experiment05-cerebellum_cell0151	human	cerebellum	527368	1714736	72.6438	pass	22	85			cerebellar granule cell stage S5
dipc-human-experiment05-cerebellum_cell0152	human	cerebellum	507154	1475469	74.9843	pass	22	85			cerebellar granule cell stage S5
dipc-human-experiment05-cerebellum_cell0153	human	cerebellum	363700	888706	73.9863	pass	22	85			cerebellar granule cell stage S4
dipc-human-experiment05-cerebellum_cell0154	human	cerebellum	435434	1259609	75.1377	pass	22	85			cerebellar granule cell stage S5
dipc-human-experiment05-cerebellum_cell0155	human	cerebellum	428713	1162950	74.0486	pass	18	78			cerebellar granule cell stage S5
dipc-human-experiment05-cerebellum_cell0156	human	cerebellum	582936	1814883	72.3393	pass	22	85			cerebellar granule cell stage S5
dipc-human-experiment05-cerebellum_cell0157	human	cerebellum	451843	1122375	74.367	pass	22	85			cerebellar granule cell stage S3
dipc-human-experiment05-cerebellum_cell0158	human	cerebellum	515414	1544447	74.5389	pass	22	85			cerebellar granule cell stage S4
dipc-human-experiment05-cerebellum_cell0159	human	cerebellum	556523	1705500	78.7085	pass	13	37.6			cerebellar granule cell stage S4
dipc-human-experiment05-cerebellum_cell0160	human	cerebellum	508746	1473200	73.8046	pass	13	37.6			cerebellar granule cell stage S5
dipc-human-experiment05-cerebellum_cell0161	human	cerebellum	467201	1324985	78.1227	pass	22	85			mature oligodendrocyte
dipc-human-experiment05-cerebellum_cell0162	human	cerebellum	497268	1418212	77.1622	pass	22	85			cerebellar granule cell stage S5
dipc-human-experiment05-cerebellum_cell0163	human	cerebellum	546043	1935540	73.6306	pass	13	37.6			cerebellar granule cell stage S4
dipc-human-experiment05-cerebellum_cell0164	human	cerebellum	486326	1464713	74.0563	pass	22	85			cerebellar granule cell stage S4
dipc-human-experiment05-cerebellum_cell0165	human	cerebellum	562169	1755371	73.1198	pass	18	78			cerebellar granule cell stage S3
dipc-human-experiment05-cerebellum_cell0166	human	cerebellum	399463	1059858	74.849	pass	22	85			cerebellar granule cell stage S4
dipc-human-experiment05-cerebellum_cell0167	human	cerebellum	376838	1069787	80.4412	pass	22	85			cerebellar granule cell stage S3
dipc-human-experiment05-cerebellum_cell0168	human	cerebellum	567431	1710662	75.4934	pass	18	78			cerebellar granule cell stage S4
dipc-human-experiment05-cerebellum_cell0169	human	cerebellum	484414	1399704	71.6627	pass	18	78			cerebellar granule cell stage S5
dipc-human-experiment05-cerebellum_cell0170	human	cerebellum	517148	1560964	74.9319	pass	22	85			cerebellar granule cell stage S5
dipc-human-experiment05-cerebellum_cell0171	human	cerebellum	492037	1336022	75.0143	pass	18	78			cerebellar granule cell stage S5
dipc-human-experiment05-cerebellum_cell0172	human	cerebellum	514981	1443040	77.7784	pass	22	85			cerebellar granule cell stage S3
dipc-human-experiment05-cerebellum_cell0173	human	cerebellum	437806	1104149	74.7923	pass	22	85			cerebellar granule cell stage S5
dipc-human-experiment05-cerebellum_cell0174	human	cerebellum	682514	2083411	71.1379	pass	22	85			cerebellar granule cell stage S5
dipc-human-experiment05-cerebellum_cell0175	human	cerebellum	449953	1117963	70.5534	pass	13	37.6			cerebellar granule cell stage S5
dipc-human-experiment05-cerebellum_cell0176	human	cerebellum	401677	1033474	79.423	pass	18	78			cerebellar granule cell stage S5
dipc-human-experiment05-cerebellum_cell0177	human	cerebellum	555866	1634637	77.578	pass	22	85			cerebellar granule cell stage S5
dipc-human-experiment05-cerebellum_cell0178	human	cerebellum	526040	1506605	73.56	pass	22	85			cerebellar granule cell stage S5
dipc-human-experiment05-cerebellum_cell0179	human	cerebellum	481291	1403403	77.5504	pass	22	85			cerebellar granule cell stage S4
dipc-human-experiment05-cerebellum_cell0180	human	cerebellum	483403	1279145	70.9338	pass	22	85			cerebellar granule cell stage S4
dipc-human-experiment05-cerebellum_cell0181	human	cerebellum	379747	1114661	77.4816	pass	22	85			astrocyte
dipc-human-experiment05-cerebellum_cell0182	human	cerebellum	528289	1564954	75.8878	pass	22	85			cerebellar granule cell stage S4
dipc-human-experiment05-cerebellum_cell0183	human	cerebellum	552328	1635880	74.7923	pass	18	78			cerebellar granule cell stage S5
dipc-human-experiment05-cerebellum_cell0184	human	cerebellum	464688	1290042	75.7347	pass	22	85			cerebellar granule cell stage S5
dipc-human-experiment05-cerebellum_cell0185	human	cerebellum	623146	1855031	73.2945	pass	13	37.6			cerebellar granule cell stage S3
dipc-human-experiment05-cerebellum_cell0186	human	cerebellum	491903	1504221	68.6444	pass	13	37.6			cerebellar granule cell stage S3
dipc-human-experiment05-cerebellum_cell0187	human	cerebellum	570317	1663697	75.3116	pass	13	37.6			cerebellar granule cell stage S4
dipc-human-experiment05-cerebellum_cell0188	human	cerebellum	519898	1508294	73.6362	pass	22	85			cerebellar granule cell stage S4
dipc-human-experiment05-cerebellum_cell0189	human	cerebellum	530856	1533379	76.6615	pass	22	85			cerebellar granule cell stage S5
dipc-human-experiment05-cerebellum_cell0190	human	cerebellum	533343	1517361	72.2186	pass	22	85			cerebellar granule cell stage S3
dipc-human-experiment05-cerebellum_cell0191	human	cerebellum	453545	1257657	76.2017	pass	18	78			cerebellar granule cell stage S3
dipc-human-experiment05-cerebellum_cell0192	human	cerebellum	415924	1237411	78.5757	pass	22	85			cerebellar granule cell stage S3
dipc-human-experiment06-cerebellum_cell0001	human	cerebellum	730630	2701235	76.7806	pass	3	0.2			cerebellar granule cell stage S1
dipc-human-experiment06-cerebellum_cell0002	human	cerebellum	681101	2521100	73.3665	pass	9	17.9			cerebellar granule cell stage S3
dipc-human-experiment06-cerebellum_cell0003	human	cerebellum	755597	2636001	74.5109	pass	3	0.2			cerebellar granule cell stage S1
dipc-human-experiment06-cerebellum_cell0004	human	cerebellum	653667	2284680	71.7911	pass	5	0.7			cerebellar granule cell stage S2
dipc-human-experiment06-cerebellum_cell0005	human	cerebellum	629614	2024937	72.1687	pass	5	0.7			cerebellar granule cell stage S2
dipc-human-experiment06-cerebellum_cell0006	human	cerebellum	683887	2527187	75.0238	pass	9	17.9			cerebellar granule cell stage S3
dipc-human-experiment06-cerebellum_cell0007	human	cerebellum	775402	3273548	79.2674	pass	5	0.7			oligodendrocyte progenitor
dipc-human-experiment06-cerebellum_cell0008	human	cerebellum	719889	2686151	78.0102	pass	3	0.2			cerebellar granule cell stage S1
dipc-human-experiment06-cerebellum_cell0009	human	cerebellum	669325	2583803	73.8544	pass	9	17.9			cerebellar granule cell stage S3
dipc-human-experiment06-cerebellum_cell0010	human	cerebellum	673885	2397984	72.33	pass	5	0.7			cerebellar granule cell stage S1
dipc-human-experiment06-cerebellum_cell0011	human	cerebellum	663285	2392691	76.4127	pass	9	17.9			cerebellar granule cell stage S1
dipc-human-experiment06-cerebellum_cell0012	human	cerebellum	546049	1729825	72.9072	pass	5	0.7			cerebellar granule cell stage S2
dipc-human-experiment06-cerebellum_cell0013	human	cerebellum	777385	3256414	75.1981	pass	9	17.9			cerebellar granule cell stage S4
dipc-human-experiment06-cerebellum_cell0014	human	cerebellum	895615	4064625	72.7215	pass	3	0.2			cerebellar granule cell stage S1
dipc-human-experiment06-cerebellum_cell0015	human	cerebellum	874140	3313222	71.5606	pass	5	0.7			cerebellar granule cell stage S2
dipc-human-experiment06-cerebellum_cell0016	human	cerebellum	708458	2342160	73.7636	pass	5	0.7			cerebellar granule cell stage S2
dipc-human-experiment06-cerebellum_cell0017	human	cerebellum	735044	2842068	77.0818	pass	3	0.2			cerebellar granule cell stage S1
dipc-human-experiment06-cerebellum_cell0018	human	cerebellum	710203	2411672	72.6381	pass	5	0.7			cerebellar granule cell stage S2
dipc-human-experiment06-cerebellum_cell0019	human	cerebellum	766320	2930677	73.3517	pass	3	0.2			cerebellar granule cell stage S1
dipc-human-experiment06-cerebellum_cell0020	human	cerebellum	598397	1884098	78.3553	pass	9	17.9			cerebellar granule cell stage S3
dipc-human-experiment06-cerebellum_cell0021	human	cerebellum	621229	1923141	73.1418	pass	5	0.7			cerebellar granule cell stage S1
dipc-human-experiment06-cerebellum_cell0022	human	cerebellum	690189	2763687	78.8367	pass	3	0.2			oligodendrocyte progenitor
dipc-human-experiment06-cerebellum_cell0023	human	cerebellum	621496	2154640	72.494	pass	3	0.2			cerebellar granule cell stage S1
dipc-human-experiment06-cerebellum_cell0024	human	cerebellum	624837	2156985	74.6295	pass	9	17.9			cerebellar granule cell stage S3
dipc-human-experiment06-cerebellum_cell0025	human	cerebellum	657523	1954556	73.3117	pass	5	0.7			cerebellar granule cell stage S2
dipc-human-experiment06-cerebellum_cell0026	human	cerebellum	678972	2168640	75.0411	pass	9	17.9			cerebellar granule cell stage S5
dipc-human-experiment06-cerebellum_cell0027	human	cerebellum	819210	3536183	74.8354	pass	9	17.9			cerebellar granule cell stage S3
dipc-human-experiment06-cerebellum_cell0028	human	cerebellum	824488	3106838	70.9625	pass	5	0.7			cerebellar granule cell stage S2
dipc-human-experiment06-cerebellum_cell0029	human	cerebellum	137182	224557	71.989	pass	5	0.7			cerebellar granule cell stage S2
dipc-human-experiment06-cerebellum_cell0030	human	cerebellum	752621	2738046	74.3059	pass	3	0.2			cerebellar granule cell stage S1
dipc-human-experiment06-cerebellum_cell0031	human	cerebellum	397088	892514	72.666	pass	9	17.9			cerebellar granule cell stage S3
dipc-human-experiment06-cerebellum_cell0032	human	cerebellum	517309	1374079	80.1519	pass	3	0.2			cerebellar granule cell stage S1
dipc-human-experiment06-cerebellum_cell0033	human	cerebellum	538445	1484328	75.5581	pass	5	0.7			cerebellar granule cell stage S2
dipc-human-experiment06-cerebellum_cell0034	human	cerebellum	391305	937844	74.2682	pass	3	0.2			cerebellar granule cell stage S1
dipc-human-experiment06-cerebellum_cell0035	human	cerebellum	676200	2446937	71.2388	pass	5	0.7			cerebellar granule cell stage S2
dipc-human-experiment06-cerebellum_cell0036	human	cerebellum	55	130	25.4545	fail
dipc-human-experiment06-cerebellum_cell0037	human	cerebellum	835161	3515604	77.7833	pass	9	17.9			cerebellar granule cell stage S3
dipc-human-experiment06-cerebellum_cell0038	human	cerebellum	820370	3115846	71.3688	pass	5	0.7			cerebellar granule cell stage S2
dipc-human-experiment06-cerebellum_cell0039	human	cerebellum	801635	2941919	74.7577	pass	3	0.2			cerebellar granule cell stage S1
dipc-human-experiment06-cerebellum_cell0040	human	cerebellum	356273	758658	72.7734	pass	5	0.7			cerebellar granule cell stage S2
dipc-human-experiment06-cerebellum_cell0041	human	cerebellum	737335	2686298	74.4737	pass	9	17.9			cerebellar granule cell stage S3
dipc-human-experiment06-cerebellum_cell0042	human	cerebellum	634500	1815645	68.8016	pass	5	0.7			cerebellar granule cell stage S1
dipc-human-experiment06-cerebellum_cell0043	human	cerebellum	396255	809923	73.5923	pass	5	0.7			cerebellar granule cell stage S2
dipc-human-experiment06-cerebellum_cell0044	human	cerebellum	675830	2178747	73.4911	pass	5	0.7			cerebellar granule cell stage S1
dipc-human-experiment06-cerebellum_cell0045	human	cerebellum	633628	2118327	75.4774	pass	9	17.9			cerebellar granule cell stage S3
dipc-human-experiment06-cerebellum_cell0046	human	cerebellum	688661	2462436	75.405	pass	5	0.7			cerebellar granule cell stage S2
dipc-human-experiment06-cerebellum_cell0047	human	cerebellum	352	909	63.9205	fail
dipc-human-experiment06-cerebellum_cell0048	human	cerebellum	28	80	53.5714	fail
dipc-human-experiment06-cerebellum_cell0049	human	cerebellum	791965	3040673	78.4597	pass	9	17.9			cerebellar granule cell stage S3
dipc-human-experiment06-cerebellum_cell0050	human	cerebellum	848688	3422523	73.0982	pass	5	0.7			cerebellar granule cell stage S2
dipc-human-experiment06-cerebellum_cell0051	human	cerebellum	855359	3446209	71.4646	pass	3	0.2			cerebellar granule cell stage S1
dipc-human-experiment06-cerebellum_cell0052	human	cerebellum	818922	3269468	76.3036	pass	5	0.7			cerebellar granule cell stage S1
dipc-human-experiment06-cerebellum_cell0053	human	cerebellum	2946	8262	70.0611	fail
dipc-human-experiment06-cerebellum_cell0054	human	cerebellum	771616	2790522	75.336	pass	3	0.2			cerebellar granule cell stage S1
dipc-human-experiment06-cerebellum_cell0055	human	cerebellum	580827	1476730	73.7755	pass	5	0.7			cerebellar granule cell stage S2
dipc-human-experiment06-cerebellum_cell0056	human	cerebellum	832902	3171361	74.8289	pass	3	0.2			forebrain neuron stage S1
dipc-human-experiment06-cerebellum_cell0057	human	cerebellum	694518	2334679	73.9745	pass	5	0.7			cerebellar granule cell stage S2
dipc-human-experiment06-cerebellum_cell0058	human	cerebellum	713837	2601607	78.9256	pass	3	0.2			oligodendrocyte progenitor
dipc-human-experiment06-cerebellum_cell0059	human	cerebellum	747178	2632914	76.4561	pass	5	0.7			mature oligodendrocyte
dipc-human-experiment06-cerebellum_cell0060	human	cerebellum	675822	2410857	75.8234	pass	9	17.9			cerebellar granule cell stage S3
dipc-human-experiment06-cerebellum_cell0061	human	cerebellum	712335	2519140	77.2294	pass	9	17.9			mature oligodendrocyte
dipc-human-experiment06-cerebellum_cell0062	human	cerebellum	721115	2365191	72.0362	pass	3	0.2			cerebellar granule cell stage S1
dipc-human-experiment06-cerebellum_cell0063	human	cerebellum	818549	2686715	73.3522	pass	3	0.2			cerebellar granule cell stage S1
dipc-human-experiment06-cerebellum_cell0064	human	cerebellum	714743	2330984	74.3424	pass	5	0.7			cerebellar granule cell stage S1
dipc-human-experiment06-cerebellum_cell0065	human	cerebellum	827880	3394113	75.0337	pass	9	17.9			cerebellar granule cell stage S4
dipc-human-experiment06-cerebellum_cell0066	human	cerebellum	633993	1749049	73.5732	pass	5	0.7			cerebellar granule cell stage S1
dipc-human-experiment06-cerebellum_cell0067	human	cerebellum	521079	1292000	71.9169	pass	5	0.7			cerebellar granule cell stage S2
dipc-human-experiment06-cerebellum_cell0068	human	cerebellum	515357	1349668	75.9807	pass	9	17.9			microglia
dipc-human-experiment06-cerebellum_cell0069	human	cerebellum	698868	2507853	71.3075	pass	5	0.7			cerebellar granule cell stage S2
dipc-human-experiment06-cerebellum_cell0070	human	cerebellum	599005	1736552	74.2985	pass	5	0.7			cerebellar granule cell stage S2
dipc-human-experiment06-cerebellum_cell0071	human	cerebellum	31	93	32.2581	fail
dipc-human-experiment06-cerebellum_cell0072	human	cerebellum	20	61	35	fail
dipc-human-experiment06-cerebellum_cell0073	human	cerebellum	673868	2364155	73.1851	pass	9	17.9			cerebellar granule cell stage S3
dipc-human-experiment06-cerebellum_cell0074	human	cerebellum	252	774	42.8571	fail
dipc-human-experiment06-cerebellum_cell0075	human	cerebellum	366	1342	70.2186	fail
dipc-human-experiment06-cerebellum_cell0076	human	cerebellum	652625	2097176	74.7883	pass	3	0.2			cerebellar granule cell stage S1
dipc-human-experiment06-cerebellum_cell0077	human	cerebellum	593996	1734569	71.303	pass	5	0.7			cerebellar granule cell stage S2
dipc-human-experiment06-cerebellum_cell0078	human	cerebellum	809219	3036663	73.9653	pass	5	0.7			cerebellar granule cell stage S2
dipc-human-experiment06-cerebellum_cell0079	human	cerebellum	679660	2083306	73.3024	pass	5	0.7			cerebellar granule cell stage S2
dipc-human-experiment06-cerebellum_cell0080	human	cerebellum	632733	2147355	76.5705	pass	3	0.2			cerebellar granule cell stage S1
dipc-human-experiment06-cerebellum_cell0081	human	cerebellum	460	1808	48.2609	fail
dipc-human-experiment06-cerebellum_cell0082	human	cerebellum	547478	1486408	75.3997	pass	3	0.2			oligodendrocyte progenitor
dipc-human-experiment06-cerebellum_cell0083	human	cerebellum	138	488	42.7536	fail
dipc-human-experiment06-cerebellum_cell0084	human	cerebellum	588345	1773142	74.9168	pass	5	0.7			cerebellar granule cell stage S2
dipc-human-experiment06-cerebellum_cell0085	human	cerebellum	107	403	49.5327	fail
dipc-human-experiment06-cerebellum_cell0086	human	cerebellum	133	366	58.6466	fail
dipc-human-experiment06-cerebellum_cell0087	human	cerebellum	676754	2295622	72.5169	pass	5	0.7			cerebellar granule cell stage S2
dipc-human-experiment06-cerebellum_cell0088	human	cerebellum	575104	1695822	71.1835	pass	5	0.7			cerebellar granule cell stage S2
dipc-human-experiment06-cerebellum_cell0089	human	cerebellum	532	1511	44.7368	fail
dipc-human-experiment06-cerebellum_cell0090	human	cerebellum	599369	1872090	74.5686	pass	9	17.9			cerebellar granule cell stage S3
dipc-human-experiment06-cerebellum_cell0091	human	cerebellum	510486	1382096	73.583	pass	9	17.9			cerebellar granule cell stage S3
dipc-human-experiment06-cerebellum_cell0092	human	cerebellum	239	625	53.1381	fail
dipc-human-experiment06-cerebellum_cell0093	human	cerebellum	301	1095	60.7973	fail
dipc-human-experiment06-cerebellum_cell0094	human	cerebellum	657620	2190604	71.2045	pass	5	0.7			cerebellar granule cell stage S2
dipc-human-experiment06-cerebellum_cell0095	human	cerebellum	19	65	26.3158	fail
dipc-human-experiment06-cerebellum_cell0096	human	cerebellum	101	397	62.3762	fail
dipc-human-experiment06-cerebellum_cell0097	human	cerebellum	828596	2587076	74.3581	pass	9	17.9			cerebellar granule cell stage S3
dipc-human-experiment06-cerebellum_cell0098	human	cerebellum	871560	2559563	71.4331	pass	9	17.9			cerebellar granule cell stage S3
dipc-human-experiment06-cerebellum_cell0099	human	cerebellum	840221	2312715	69.8338	pass	5	0.7			cerebellar granule cell stage S2
dipc-human-experiment06-cerebellum_cell0100	human	cerebellum	917149	3041044	73.7572	pass	5	0.7			cerebellar granule cell stage S2
dipc-human-experiment06-cerebellum_cell0101	human	cerebellum	881516	2536434	73.3728	pass	5	0.7			cerebellar granule cell stage S2
dipc-human-experiment06-cerebellum_cell0102	human	cerebellum	869959	2523850	76.3793	pass	9	17.9			cerebellar granule cell stage S3
dipc-human-experiment06-cerebellum_cell0103	human	cerebellum	887860	2692132	70.3153	pass	5	0.7			cerebellar granule cell stage S2
dipc-human-experiment06-cerebellum_cell0104	human	cerebellum	851668	2436480	75.0842	pass	9	17.9			cerebellar granule cell stage S3
dipc-human-experiment06-cerebellum_cell0105	human	cerebellum	891543	2761304	72.2487	pass	5	0.7			cerebellar granule cell stage S2
dipc-human-experiment06-cerebellum_cell0106	human	cerebellum	807847	2213981	76.0395	pass	5	0.7			cerebellar granule cell stage S2
dipc-human-experiment06-cerebellum_cell0107	human	cerebellum	825799	2272946	77.9845	pass	3	0.2			cerebellar granule cell stage S1
dipc-human-experiment06-cerebellum_cell0108	human	cerebellum	724769	1832577	77.8696	pass	9	17.9			cerebellar granule cell stage S2
dipc-human-experiment06-cerebellum_cell0109	human	cerebellum	894164	2972307	73.651	pass	9	17.9			cerebellar granule cell stage S3
dipc-human-experiment06-cerebellum_cell0110	human	cerebellum	822409	2281850	69.8339	pass	5	0.7			cerebellar granule cell stage S2
dipc-human-experiment06-cerebellum_cell0111	human	cerebellum	824500	2334795	73.6741	pass	9	17.9			cerebellar granule cell stage S3
dipc-human-experiment06-cerebellum_cell0112	human	cerebellum	588305	1255939	72.7488	pass	9	17.9			cerebellar granule cell stage S3
dipc-human-experiment06-cerebellum_cell0113	human	cerebellum	836864	2376965	74.0154	pass	3	0.2			cerebellar granule cell stage S1
dipc-human-experiment06-cerebellum_cell0114	human	cerebellum	705869	1580562	73.6573	pass	5	0.7			cerebellar granule cell stage S2
dipc-human-experiment06-cerebellum_cell0115	human	cerebellum	905757	2695335	74.9476	pass	5	0.7			cerebellar granule cell stage S2
dipc-human-experiment06-cerebellum_cell0116	human	cerebellum	721788	1726153	74.5961	pass	5	0.7			cerebellar granule cell stage S2
dipc-human-experiment06-cerebellum_cell0117	human	cerebellum	730135	1691472	75.8141	pass	3	0.2			cerebellar granule cell stage S1
dipc-human-experiment06-cerebellum_cell0118	human	cerebellum	782979	2153881	73.6644	pass	5	0.7			cerebellar granule cell stage S2
dipc-human-experiment06-cerebellum_cell0119	human	cerebellum	795081	1984745	73.8157	pass	5	0.7			cerebellar granule cell stage S2
dipc-human-experiment06-cerebellum_cell0120	human	cerebellum	92	210	53.2609	fail
dipc-human-experiment06-cerebellum_cell0121	human	cerebellum	810335	2185760	75.7951	pass	3	0.2			cerebellar granule cell stage S1
dipc-human-experiment06-cerebellum_cell0122	human	cerebellum	767770	1912205	73.0744	pass	9	17.9			cerebellar granule cell stage S3
dipc-human-experiment06-cerebellum_cell0123	human	cerebellum	916024	2757510	71.862	pass	3	0.2			cerebellar granule cell stage S1
dipc-human-experiment06-cerebellum_cell0124	human	cerebellum	835399	2301140	70.4919	pass	3	0.2			cerebellar granule cell stage S1
dipc-human-experiment06-cerebellum_cell0125	human	cerebellum	894120	2503433	71.3362	pass	5	0.7			cerebellar granule cell stage S2
dipc-human-experiment06-cerebellum_cell0126	human	cerebellum	943433	2925153	73.3788	pass	5	0.7			cerebellar granule cell stage S1
dipc-human-experiment06-cerebellum_cell0127	human	cerebellum	692265	1661559	73.4662	pass	9	17.9			forebrain neuron stage S2
dipc-human-experiment06-cerebellum_cell0128	human	cerebellum	846205	2259647	76.8531	pass	3	0.2			cerebellar granule cell stage S1
dipc-human-experiment06-cerebellum_cell0129	human	cerebellum	831980	2215883	73.4691	pass	5	0.7			cerebellar granule cell stage S2
dipc-human-experiment06-cerebellum_cell0130	human	cerebellum	782188	1977160	68.7193	pass	5	0.7			cerebellar granule cell stage S2
dipc-human-experiment06-cerebellum_cell0131	human	cerebellum	846530	2290346	72.7446	pass	5	0.7			cerebellar granule cell stage S2
dipc-human-experiment06-cerebellum_cell0132	human	cerebellum	737149	1815982	76.9401	pass	3	0.2			cerebellar granule cell stage S1
dipc-human-experiment06-cerebellum_cell0133	human	cerebellum	872397	2802376	73.5017	pass	9	17.9			cerebellar granule cell stage S4
dipc-human-experiment06-cerebellum_cell0134	human	cerebellum	881366	2411650	78.6075	pass	3	0.2			cerebellar granule cell stage S1
dipc-human-experiment06-cerebellum_cell0135	human	cerebellum	253	690	50.5929	fail
dipc-human-experiment06-cerebellum_cell0136	human	cerebellum	630755	1477737	75.1151	pass	5	0.7			cerebellar granule cell stage S1
dipc-human-experiment06-cerebellum_cell0137	human	cerebellum	835392	2357525	73.782	pass	5	0.7			cerebellar granule cell stage S2
dipc-human-experiment06-cerebellum_cell0138	human	cerebellum	856075	2437029	78.5896	pass	5	0.7			cerebellar granule cell stage S1
dipc-human-experiment06-cerebellum_cell0139	human	cerebellum	709725	1667733	67.7617	pass	3	0.2			cerebellar granule cell stage S1
dipc-human-experiment06-cerebellum_cell0140	human	cerebellum	728424	1783548	73.3014	pass	9	17.9			cerebellar granule cell stage S3
dipc-human-experiment06-cerebellum_cell0141	human	cerebellum	941464	2906716	73.253	pass	5	0.7			cerebellar granule cell stage S2
dipc-human-experiment06-cerebellum_cell0142	human	cerebellum	253	795	52.5692	fail
dipc-human-experiment06-cerebellum_cell0143	human	cerebellum	598308	1299778	72.6998	pass	5	0.7			cerebellar granule cell stage S2
dipc-human-experiment06-cerebellum_cell0144	human	cerebellum	727482	1939385	74.9647	pass	9	17.9			cerebellar granule cell stage S4
dipc-human-experiment06-cerebellum_cell0145	human	cerebellum	924556	2779916	73.9854	pass	5	0.7			cerebellar granule cell stage S2
dipc-human-experiment06-cerebellum_cell0146	human	cerebellum	929460	2754814	72.303	pass	5	0.7			cerebellar granule cell stage S2
dipc-human-experiment06-cerebellum_cell0147	human	cerebellum	412924	1416086	73.4896	pass	5	0.7			oligodendrocyte progenitor
dipc-human-experiment06-cerebellum_cell0148	human	cerebellum	794688	2169217	75.2315	pass	9	17.9			cerebellar granule cell stage S3
dipc-human-experiment06-cerebellum_cell0149	human	cerebellum	840844	2338350	76.9205	pass	9	17.9			cerebellar granule cell stage S5
dipc-human-experiment06-cerebellum_cell0150	human	cerebellum	857212	2635291	75.2515	pass	9	17.9			cerebellar granule cell stage S3
dipc-human-experiment06-cerebellum_cell0151	human	cerebellum	798323	2017579	76.0876	pass	9	17.9			cerebellar granule cell stage S4
dipc-human-experiment06-cerebellum_cell0152	human	cerebellum	928403	2601027	71.6312	pass	5	0.7			cerebellar granule cell stage S1
dipc-human-experiment06-cerebellum_cell0153	human	cerebellum	877334	2587409	73.1895	pass	9	17.9			cerebellar granule cell stage S3
dipc-human-experiment06-cerebellum_cell0154	human	cerebellum	890176	2820163	71.3834	pass	5	0.7			cerebellar granule cell stage S2
dipc-human-experiment06-cerebellum_cell0155	human	cerebellum	876213	2340011	73.4162	pass	5	0.7			cerebellar granule cell stage S2
dipc-human-experiment06-cerebellum_cell0156	human	cerebellum	626025	2012758	69.0838	pass	3	0.2			cerebellar granule cell stage S1
dipc-human-experiment06-cerebellum_cell0157	human	cerebellum	881688	3159526	69.326	pass	5	0.7			cerebellar granule cell stage S2
dipc-human-experiment06-cerebellum_cell0158	human	cerebellum	769629	2549208	75.1457	pass	5	0.7			cerebellar granule cell stage S2
dipc-human-experiment06-cerebellum_cell0159	human	cerebellum	723293	2122618	72.0932	pass	9	17.9			cerebellar granule cell stage S3
dipc-human-experiment06-cerebellum_cell0160	human	cerebellum	829244	2482529	68.3988	pass	3	0.2			cerebellar granule cell stage S1
dipc-human-experiment06-cerebellum_cell0161	human	cerebellum	913546	3154339	74.6165	pass	5	0.7			cerebellar granule cell stage S2
dipc-human-experiment06-cerebellum_cell0162	human	cerebellum	931073	3037326	76.2376	pass	3	0.2			cerebellar granule cell stage S1
dipc-human-experiment06-cerebellum_cell0163	human	cerebellum	774340	2042225	74.7963	pass	9	17.9			cerebellar granule cell stage S3
dipc-human-experiment06-cerebellum_cell0164	human	cerebellum	835666	2194499	72.6312	pass	5	0.7			cerebellar granule cell stage S1
dipc-human-experiment06-cerebellum_cell0165	human	cerebellum	933527	2856232	71.1377	pass	5	0.7			cerebellar granule cell stage S2
dipc-human-experiment06-cerebellum_cell0166	human	cerebellum	955080	2968312	72.055	pass	5	0.7			cerebellar granule cell stage S2
dipc-human-experiment06-cerebellum_cell0167	human	cerebellum	871269	2392012	72.7315	pass	5	0.7			cerebellar granule cell stage S2
dipc-human-experiment06-cerebellum_cell0168	human	cerebellum	764912	1943810	72.0611	pass	5	0.7			cerebellar granule cell stage S2
dipc-human-experiment06-cerebellum_cell0169	human	cerebellum	372	1294	63.7097	fail
dipc-human-experiment06-cerebellum_cell0170	human	cerebellum	420	989	62.8571	fail
dipc-human-experiment06-cerebellum_cell0171	human	cerebellum	85	188	43.5294	fail
dipc-human-experiment06-cerebellum_cell0172	human	cerebellum	846468	2223886	74.9418	pass	5	0.7			cerebellar granule cell stage S2
dipc-human-experiment06-cerebellum_cell0173	human	cerebellum	807690	2039994	74.4559	pass	5	0.7			cerebellar granule cell stage S1
dipc-human-experiment06-cerebellum_cell0174	human	cerebellum	227	511	48.8987	fail
dipc-human-experiment06-cerebellum_cell0175	human	cerebellum	101	215	72.2772	fail
dipc-human-experiment06-cerebellum_cell0176	human	cerebellum	40	73	55	fail
dipc-human-experiment06-cerebellum_cell0177	human	cerebellum	853837	2396071	74.7173	pass	5	0.7			cerebellar granule cell stage S2
dipc-human-experiment06-cerebellum_cell0178	human	cerebellum	418994	769102	75.4746	pass	9	17.9			cerebellar granule cell stage S3
dipc-human-experiment06-cerebellum_cell0179	human	cerebellum	896145	2564468	72.3272	pass	5	0.7			cerebellar granule cell stage S1
dipc-human-experiment06-cerebellum_cell0180	human	cerebellum	201	473	62.1891	fail
dipc-human-experiment06-cerebellum_cell0181	human	cerebellum	883116	2818201	77.1972	pass	9	17.9			cerebellar granule cell stage S3
dipc-human-experiment06-cerebellum_cell0182	human	cerebellum	78	198	23.0769	fail
dipc-human-experiment06-cerebellum_cell0183	human	cerebellum	12	27	33.3333	fail
dipc-human-experiment06-cerebellum_cell0184	human	cerebellum	15	25	53.3333	fail
dipc-human-experiment06-cerebellum_cell0185	human	cerebellum	901746	2887708	75.2831	pass	9	17.9			cerebellar granule cell stage S3
dipc-human-experiment06-cerebellum_cell0186	human	cerebellum	47	119	57.4468	fail
dipc-human-experiment06-cerebellum_cell0187	human	cerebellum	3	3	33.3333	fail
dipc-human-experiment06-cerebellum_cell0188	human	cerebellum	974	2325	72.5873	fail
dipc-human-experiment06-cerebellum_cell0189	human	cerebellum	768975	2277233	72.3696	pass	9	17.9			cerebellar granule cell stage S3
dipc-human-experiment06-cerebellum_cell0190	human	cerebellum	737245	2013737	79.3674	pass	3	0.2			cerebellar granule cell stage S1
dipc-human-experiment06-cerebellum_cell0191	human	cerebellum	259	830	69.4981	fail
dipc-human-experiment06-cerebellum_cell0192	human	cerebellum	879106	2669210	74.0035	pass	5	0.7			cerebellar granule cell stage S2
dipc-human-experiment06-cerebellum_cell0193	human	cerebellum	850464	2214000	71.766	pass	5	0.7			cerebellar granule cell stage S2
dipc-human-experiment06-cerebellum_cell0194	human	cerebellum	934850	2783010	73.4187	pass	9	17.9			cerebellar granule cell stage S4
dipc-human-experiment06-cerebellum_cell0195	human	cerebellum	994728	3059883	71.0505	pass	5	0.7			cerebellar granule cell stage S2
dipc-human-experiment06-cerebellum_cell0196	human	cerebellum	877540	2296583	73.526	pass	5	0.7			cerebellar granule cell stage S2
dipc-human-experiment06-cerebellum_cell0197	human	cerebellum	966642	3126923	75.1022	pass	3	0.2			cerebellar granule cell stage S1
dipc-human-experiment06-cerebellum_cell0198	human	cerebellum	958336	2808232	71.2455	pass	5	0.7			cerebellar granule cell stage S2
dipc-human-experiment06-cerebellum_cell0199	human	cerebellum	941304	2837655	74.7203	pass	5	0.7			cerebellar granule cell stage S1
dipc-human-experiment06-cerebellum_cell0200	human	cerebellum	860444	2173134	71.1049	pass	5	0.7			cerebellar granule cell stage S2
dipc-human-experiment06-cerebellum_cell0201	human	cerebellum	957899	2782528	74.0141	pass	9	17.9			cerebellar granule cell stage S3
dipc-human-experiment06-cerebellum_cell0202	human	cerebellum	906989	2673339	75.8097	pass	9	17.9			cerebellar granule cell stage S3
dipc-human-experiment06-cerebellum_cell0203	human	cerebellum	915846	2677598	73.9666	pass	9	17.9			cerebellar granule cell stage S3
dipc-human-experiment06-cerebellum_cell0204	human	cerebellum	951883	2733161	75.3747	pass	9	17.9			cerebellar granule cell stage S4
dipc-human-experiment06-cerebellum_cell0205	human	cerebellum	899438	2367573	74.2185	pass	5	0.7			cerebellar granule cell stage S2
dipc-human-experiment06-cerebellum_cell0206	human	cerebellum	909619	2706116	77.0773	pass	3	0.2			cerebellar granule cell stage S1
dipc-human-experiment06-cerebellum_cell0207	human	cerebellum	1020724	3007084	74.9806	pass	5	0.7			cerebellar granule cell stage S1
dipc-human-experiment06-cerebellum_cell0208	human	cerebellum	988568	2959698	74.2448	pass	5	0.7			cerebellar granule cell stage S1
dipc-human-experiment06-cerebellum_cell0209	human	cerebellum	972506	2906673	73.6061	pass	5	0.7			cerebellar granule cell stage S1
dipc-human-experiment06-cerebellum_cell0210	human	cerebellum	942739	2717256	73.8203	pass	5	0.7			cerebellar granule cell stage S2
dipc-human-experiment06-cerebellum_cell0211	human	cerebellum	938949	2796018	74.9214	pass	9	17.9			cerebellar granule cell stage S3
dipc-human-experiment06-cerebellum_cell0212	human	cerebellum	865700	2282154	76.0631	pass	9	17.9			cerebellar granule cell stage S3
dipc-human-experiment06-cerebellum_cell0213	human	cerebellum	814033	2204444	74.8721	pass	9	17.9			cerebellar granule cell stage S4
dipc-human-experiment06-cerebellum_cell0214	human	cerebellum	954635	2703075	74.6587	pass	5	0.7			cerebellar granule cell stage S2
dipc-human-experiment06-cerebellum_cell0215	human	cerebellum	969718	2892042	74.9267	pass	5	0.7			cerebellar granule cell stage S2
dipc-human-experiment06-cerebellum_cell0216	human	cerebellum	894986	2312557	77.8631	pass	3	0.2			cerebellar granule cell stage S1
dipc-human-experiment06-cerebellum_cell0217	human	cerebellum	965019	3028683	71.7893	pass	9	17.9			cerebellar granule cell stage S3
dipc-human-experiment06-cerebellum_cell0218	human	cerebellum	952479	2692885	74.0568	pass	5	0.7			cerebellar granule cell stage S2
dipc-human-experiment06-cerebellum_cell0219	human	cerebellum	963577	2888116	77.3419	pass	9	17.9			cerebellar granule cell stage S4
dipc-human-experiment06-cerebellum_cell0220	human	cerebellum	940494	2702014	70.3519	pass	5	0.7			cerebellar granule cell stage S2
dipc-human-experiment06-cerebellum_cell0221	human	cerebellum	936980	2568077	73.9823	pass	5	0.7			cerebellar granule cell stage S2
dipc-human-experiment06-cerebellum_cell0222	human	cerebellum	961232	2601016	72.4147	pass	3	0.2			cerebellar granule cell stage S1
dipc-human-experiment06-cerebellum_cell0223	human	cerebellum	902173	2370669	76.7499	pass	9	17.9			cerebellar granule cell stage S3
dipc-human-experiment06-cerebellum_cell0224	human	cerebellum	951440	2710992	76.038	pass	3	0.2			cerebellar granule cell stage S1
dipc-human-experiment06-cerebellum_cell0225	human	cerebellum	869756	2303321	76.0798	pass	5	0.7			cerebellar granule cell stage S1
dipc-human-experiment06-cerebellum_cell0226	human	cerebellum	967371	2826633	72.0927	pass	5	0.7			cerebellar granule cell stage S2
dipc-human-experiment06-cerebellum_cell0227	human	cerebellum	907408	2459592	75.037	pass	9	17.9			cerebellar granule cell stage S3
dipc-human-experiment06-cerebellum_cell0228	human	cerebellum	947683	2954437	76.2483	pass	9	17.9			cerebellar granule cell stage S3
dipc-human-experiment06-cerebellum_cell0229	human	cerebellum	1033588	3311206	75.2906	pass	5	0.7			cerebellar granule cell stage S1
dipc-human-experiment06-cerebellum_cell0230	human	cerebellum	948342	2723862	73.3689	pass	9	17.9			cerebellar granule cell stage S3
dipc-human-experiment06-cerebellum_cell0231	human	cerebellum	1041798	3374088	73.405	pass	5	0.7			cerebellar granule cell stage S2
dipc-human-experiment06-cerebellum_cell0232	human	cerebellum	691898	1550590	75.6348	pass	5	0.7			cerebellar granule cell stage S2
dipc-human-experiment06-cerebellum_cell0233	human	cerebellum	887103	2532606	69.7506	pass	3	0.2			cerebellar granule cell stage S1
dipc-human-experiment06-cerebellum_cell0234	human	cerebellum	963502	2903418	72.4507	pass	3	0.2			cerebellar granule cell stage S1
dipc-human-experiment06-cerebellum_cell0235	human	cerebellum	903615	2412218	72.3106	pass	5	0.7			cerebellar granule cell stage S2
dipc-human-experiment06-cerebellum_cell0236	human	cerebellum	915954	2734257	75.0021	pass	5	0.7			cerebellar granule cell stage S2
dipc-human-experiment06-cerebellum_cell0237	human	cerebellum	887085	2590323	77.6838	pass	3	0.2			cerebellar granule cell stage S1
dipc-human-experiment06-cerebellum_cell0238	human	cerebellum	948575	2778960	77.0233	pass	3	0.2			cerebellar granule cell stage S1
dipc-human-experiment06-cerebellum_cell0239	human	cerebellum	978288	2914072	71.7715	pass	5	0.7			cerebellar granule cell stage S2
dipc-human-experiment06-cerebellum_cell0240	human	cerebellum	937373	2662844	72.1657	pass	3	0.2			cerebellar granule cell stage S1
dipc-human-experiment06-cerebellum_cell0241	human	cerebellum	1027579	3494161	74.0613	pass	5	0.7			cerebellar granule cell stage S1
dipc-human-experiment06-cerebellum_cell0242	human	cerebellum	973379	3182333	75.2974	pass	9	17.9			cerebellar granule cell stage S3
dipc-human-experiment06-cerebellum_cell0243	human	cerebellum	870230	2321642	77.6999	pass	3	0.2			cerebellar granule cell stage S1
dipc-human-experiment06-cerebellum_cell0244	human	cerebellum	904940	2468456	73.3033	pass	9	17.9			cerebellar granule cell stage S3
dipc-human-experiment06-cerebellum_cell0245	human	cerebellum	1023131	3518855	71.7228	pass	3	0.2			cerebellar granule cell stage S1
dipc-human-experiment06-cerebellum_cell0246	human	cerebellum	980459	2959689	72.4715	pass	3	0.2			cerebellar granule cell stage S1
dipc-human-experiment06-cerebellum_cell0247	human	cerebellum	993436	3054042	74.1994	pass	5	0.7			cerebellar granule cell stage S2
dipc-human-experiment06-cerebellum_cell0248	human	cerebellum	926612	2604068	74.3854	pass	5	0.7			cerebellar granule cell stage S2
dipc-human-experiment06-cerebellum_cell0249	human	cerebellum	720825	1645134	78.0948	pass	3	0.2			cerebellar granule cell stage S1
dipc-human-experiment06-cerebellum_cell0250	human	cerebellum	876271	2501676	77.3235	pass	3	0.2			oligodendrocyte progenitor
dipc-human-experiment06-cerebellum_cell0251	human	cerebellum	927683	2510225	79.0742	pass	9	17.9			cerebellar granule cell stage S3
dipc-human-experiment06-cerebellum_cell0252	human	cerebellum	910136	2622138	75.7546	pass	5	0.7			cerebellar granule cell stage S2
dipc-human-experiment06-cerebellum_cell0253	human	cerebellum	744826	1703385	76.6308	pass	3	0.2			cerebellar granule cell stage S1
dipc-human-experiment06-cerebellum_cell0254	human	cerebellum	966861	2847434	76.499	pass	5	0.7			cerebellar granule cell stage S2
dipc-human-experiment06-cerebellum_cell0255	human	cerebellum	996838	2970243	77.7073	pass	9	17.9			cerebellar granule cell stage S3
dipc-human-experiment06-cerebellum_cell0256	human	cerebellum	892107	2566510	72.4716	pass	9	17.9			cerebellar granule cell stage S4
dipc-human-experiment06-cerebellum_cell0257	human	cerebellum	942039	2590618	70.8806	pass	5	0.7			cerebellar granule cell stage S2
dipc-human-experiment06-cerebellum_cell0258	human	cerebellum	871402	2347406	72.659	pass	9	17.9			cerebellar granule cell stage S3
dipc-human-experiment06-cerebellum_cell0259	human	cerebellum	1060840	3550533	72.0228	pass	5	0.7			cerebellar granule cell stage S2
dipc-human-experiment06-cerebellum_cell0260	human	cerebellum	1005339	2914680	73.2818	pass	5	0.7			cerebellar granule cell stage S2
dipc-human-experiment06-cerebellum_cell0261	human	cerebellum	965454	2961160	80.8004	pass	3	0.2			cerebellar granule cell stage S1
dipc-human-experiment06-cerebellum_cell0262	human	cerebellum	940228	2486702	79.4422	pass	5	0.7			mature oligodendrocyte
dipc-human-experiment06-cerebellum_cell0263	human	cerebellum	913856	2631876	74.9083	pass	5	0.7			cerebellar granule cell stage S2
dipc-human-experiment06-cerebellum_cell0264	human	cerebellum	174	505	36.2069	fail
dipc-human-experiment06-cerebellum_cell0265	human	cerebellum	963534	2731126	74.7652	pass	5	0.7			cerebellar granule cell stage S2
dipc-human-experiment06-cerebellum_cell0266	human	cerebellum	213	425	25.8216	fail
dipc-human-experiment06-cerebellum_cell0267	human	cerebellum	171	352	47.3684	fail
dipc-human-experiment06-cerebellum_cell0268	human	cerebellum	242	572	65.2893	fail
dipc-human-experiment06-cerebellum_cell0269	human	cerebellum	603464	1310826	72.1853	pass	9	17.9			cerebellar granule cell stage S4
dipc-human-experiment06-cerebellum_cell0270	human	cerebellum	963904	2891563	65.146	pass	3	0.2			cerebellar granule cell stage S1
dipc-human-experiment06-cerebellum_cell0271	human	cerebellum	857128	2105480	71.9623	pass	5	0.7			cerebellar granule cell stage S2
dipc-human-experiment06-cerebellum_cell0272	human	cerebellum	81	194	51.8519	fail
dipc-human-experiment06-cerebellum_cell0273	human	cerebellum	870706	2285058	70.5004	pass	5	0.7			cerebellar granule cell stage S1
dipc-human-experiment06-cerebellum_cell0274	human	cerebellum	920662	2632656	73.6419	pass	9	17.9			cerebellar granule cell stage S3
dipc-human-experiment06-cerebellum_cell0275	human	cerebellum	952360	2708474	74.5641	pass	5	0.7			cerebellar granule cell stage S2
dipc-human-experiment06-cerebellum_cell0276	human	cerebellum	793209	1891257	69.9552	pass	5	0.7			cerebellar granule cell stage S2
dipc-human-experiment06-cerebellum_cell0277	human	cerebellum	980003	2886554	72.195	pass	5	0.7			cerebellar granule cell stage S2
dipc-human-experiment06-cerebellum_cell0278	human	cerebellum	33	74	15.1515	fail
dipc-human-experiment06-cerebellum_cell0279	human	cerebellum	4104	11116	61.501	fail
dipc-human-experiment06-cerebellum_cell0280	human	cerebellum	20	34	45	fail
dipc-human-experiment06-cerebellum_cell0281	human	cerebellum	309	837	27.8317	fail
dipc-human-experiment06-cerebellum_cell0282	human	cerebellum	972929	2997939	74.8621	pass	9	17.9			cerebellar granule cell stage S3
dipc-human-experiment06-cerebellum_cell0283	human	cerebellum	979577	2839283	73.6685	pass	3	0.2			cerebellar granule cell stage S1
dipc-human-experiment06-cerebellum_cell0284	human	cerebellum	6	9	83.3333	fail
dipc-human-experiment06-cerebellum_cell0285	human	cerebellum	912051	2588479	72.1866	pass	5	0.7			cerebellar granule cell stage S1
dipc-human-experiment06-cerebellum_cell0286	human	cerebellum	20	38	45	fail
dipc-human-experiment06-cerebellum_cell0287	human	cerebellum	4	7	100	fail
dipc-human-experiment06-cerebellum_cell0288	human	cerebellum	60	133	56.6667	fail
dipc-human-experiment06-cerebellum_cell0289	human	cerebellum	1895	3922	73.562	fail
dipc-human-experiment06-cerebellum_cell0290	human	cerebellum	251	593	69.3227	fail
dipc-human-experiment06-cerebellum_cell0291	human	cerebellum	372	1005	69.086	fail
dipc-human-experiment06-cerebellum_cell0292	human	cerebellum	269	581	55.0186	fail
dipc-human-experiment06-cerebellum_cell0293	human	cerebellum	180	524	72.7778	fail
dipc-human-experiment06-cerebellum_cell0294	human	cerebellum	90	171	42.2222	fail
dipc-human-experiment06-cerebellum_cell0295	human	cerebellum	867646	2373909	80.0503	pass	9	17.9			cerebellar granule cell stage S3
dipc-human-experiment06-cerebellum_cell0296	human	cerebellum	208	463	62.9808	fail
dipc-human-experiment06-cerebellum_cell0297	human	cerebellum	784934	2007783	75.2299	pass	9	17.9			forebrain neuron stage S2
dipc-human-experiment06-cerebellum_cell0298	human	cerebellum	51	100	27.451	fail
dipc-human-experiment06-cerebellum_cell0299	human	cerebellum	831328	2140093	74.5327	pass	5	0.7			cerebellar granule cell stage S2
dipc-human-experiment06-cerebellum_cell0300	human	cerebellum	801520	2030562	71.8361	pass	5	0.7			cerebellar granule cell stage S1
dipc-human-experiment06-cerebellum_cell0301	human	cerebellum	759868	1808892	72.879	pass	5	0.7			cerebellar granule cell stage S2
dipc-human-experiment06-cerebellum_cell0302	human	cerebellum	903971	2409570	72.9854	pass	5	0.7			cerebellar granule cell stage S2
dipc-human-experiment06-cerebellum_cell0303	human	cerebellum	857761	2272897	77.9629	pass	3	0.2			cerebellar granule cell stage S1
dipc-human-experiment06-cerebellum_cell0304	human	cerebellum	818102	2174573	72.8915	pass	5	0.7			cerebellar granule cell stage S2
dipc-human-experiment06-cerebellum_cell0305	human	cerebellum	743840	1972323	75.0674	pass	5	0.7			astrocyte
dipc-human-experiment06-cerebellum_cell0306	human	cerebellum	876561	2347019	76.3857	pass	3	0.2			cerebellar granule cell stage S1
dipc-human-experiment06-cerebellum_cell0307	human	cerebellum	511	1316	48.5323	fail
dipc-human-experiment06-cerebellum_cell0308	human	cerebellum	796203	1930094	73.182	pass	5	0.7			cerebellar granule cell stage S2
dipc-human-experiment06-cerebellum_cell0309	human	cerebellum	252	561	49.6032	fail
dipc-human-experiment06-cerebellum_cell0310	human	cerebellum	425	863	65.1765	fail
dipc-human-experiment06-cerebellum_cell0311	human	cerebellum	891213	2352093	70.5877	pass	5	0.7			cerebellar granule cell stage S2
dipc-human-experiment06-cerebellum_cell0312	human	cerebellum	761055	1789361	72.5648	pass	5	0.7			cerebellar granule cell stage S2
dipc-human-experiment06-cerebellum_cell0313	human	cerebellum	873609	2408996	70.3806	pass	5	0.7			cerebellar granule cell stage S2
dipc-human-experiment06-cerebellum_cell0314	human	cerebellum	874311	2231625	72.0096	pass	5	0.7			cerebellar granule cell stage S2
dipc-human-experiment06-cerebellum_cell0315	human	cerebellum	226	535	65.4867	fail
dipc-human-experiment06-cerebellum_cell0316	human	cerebellum	847376	2208058	70.6337	pass	9	17.9			cerebellar granule cell stage S3
dipc-human-experiment06-cerebellum_cell0317	human	cerebellum	842293	2147337	75.5743	pass	5	0.7			cerebellar granule cell stage S1
dipc-human-experiment06-cerebellum_cell0318	human	cerebellum	813710	1988983	79.8147	pass	3	0.2			cerebellar granule cell stage S1
dipc-human-experiment06-cerebellum_cell0319	human	cerebellum	825893	2043772	72.0658	pass	5	0.7			cerebellar granule cell stage S2
dipc-human-experiment06-cerebellum_cell0320	human	cerebellum	825055	2139079	72.7949	pass	9	17.9			cerebellar granule cell stage S3
dipc-human-experiment06-cerebellum_cell0321	human	cerebellum	793893	1912888	77.7616	pass	9	17.9			cerebellar granule cell stage S3
dipc-human-experiment06-cerebellum_cell0322	human	cerebellum	245	538	55.102	fail
dipc-human-experiment06-cerebellum_cell0323	human	cerebellum	854592	2160344	74.9209	pass	9	17.9			cerebellar granule cell stage S3
dipc-human-experiment06-cerebellum_cell0324	human	cerebellum	821841	2299274	78.6908	pass	9	17.9			cerebellar granule cell stage S3
dipc-human-experiment06-cerebellum_cell0325	human	cerebellum	880973	2493653	75.0046	pass	5	0.7			cerebellar granule cell stage S2
dipc-human-experiment06-cerebellum_cell0326	human	cerebellum	851697	2124930	78.5747	pass	3	0.2			oligodendrocyte progenitor
dipc-human-experiment06-cerebellum_cell0327	human	cerebellum	935841	2674406	71.543	pass	5	0.7			cerebellar granule cell stage S1
dipc-human-experiment06-cerebellum_cell0328	human	cerebellum	596028	1189688	75.9541	pass	5	0.7			cerebellar granule cell stage S1
dipc-human-experiment06-cerebellum_cell0329	human	cerebellum	824864	2128515	72.8154	pass	9	17.9			cerebellar granule cell stage S3
dipc-human-experiment06-cerebellum_cell0330	human	cerebellum	865685	2332164	74.9963	pass	9	17.9			cerebellar granule cell stage S3
dipc-human-experiment06-cerebellum_cell0331	human	cerebellum	765924	1908775	74.9269	pass	9	17.9			cerebellar granule cell stage S4
dipc-human-experiment06-cerebellum_cell0332	human	cerebellum	861903	2254328	73.7566	pass	3	0.2			cerebellar granule cell stage S1
dipc-human-experiment06-cerebellum_cell0333	human	cerebellum	812013	1974389	77.0006	pass	5	0.7			cerebellar granule cell stage S1
dipc-human-experiment06-cerebellum_cell0334	human	cerebellum	789336	1950242	78.1832	pass	3	0.2			cerebellar granule cell stage S1
dipc-human-experiment06-cerebellum_cell0335	human	cerebellum	833193	2087980	77.8582	pass	9	17.9			cerebellar granule cell stage S3
dipc-human-experiment06-cerebellum_cell0336	human	cerebellum	855951	2152144	74.1518	pass	3	0.2			cerebellar granule cell stage S1
dipc-human-experiment06-cerebellum_cell0337	human	cerebellum	910626	2695880	71.6911	pass	5	0.7			cerebellar granule cell stage S1
dipc-human-experiment06-cerebellum_cell0338	human	cerebellum	906221	2583679	72.9004	pass	5	0.7			cerebellar granule cell stage S2
dipc-human-experiment06-cerebellum_cell0339	human	cerebellum	792785	1890667	67.8022	pass	3	0.2			cerebellar granule cell stage S1
dipc-human-experiment06-cerebellum_cell0340	human	cerebellum	845586	2061804	70.3859	pass	3	0.2			cerebellar granule cell stage S1
dipc-human-experiment06-cerebellum_cell0341	human	cerebellum	969050	2997086	75.6687	pass	3	0.2			cerebellar granule cell stage S1
dipc-human-experiment06-cerebellum_cell0342	human	cerebellum	895558	2406823	73.0309	pass	5	0.7			cerebellar granule cell stage S1
dipc-human-experiment06-cerebellum_cell0343	human	cerebellum	943519	2688409	77.3939	pass	9	17.9			cerebellar granule cell stage S4
dipc-human-experiment06-cerebellum_cell0344	human	cerebellum	849187	2171180	77.1275	pass	9	17.9			cerebellar granule cell stage S4
dipc-human-experiment06-cerebellum_cell0345	human	cerebellum	656279	1356588	78.1069	pass	9	17.9			cerebellar granule cell stage S3
dipc-human-experiment06-cerebellum_cell0346	human	cerebellum	800944	1986062	74.708	pass	3	0.2			cerebellar granule cell stage S1
dipc-human-experiment06-cerebellum_cell0347	human	cerebellum	784041	1841723	74.7581	pass	9	17.9			cerebellar granule cell stage S4
dipc-human-experiment06-cerebellum_cell0348	human	cerebellum	848073	2237020	75.9191	pass	9	17.9			cerebellar granule cell stage S3
dipc-human-experiment06-cerebellum_cell0349	human	cerebellum	619937	1270716	72.5992	pass	5	0.7			cerebellar granule cell stage S1
dipc-human-experiment06-cerebellum_cell0350	human	cerebellum	809768	2069464	72.9024	pass	9	17.9			cerebellar granule cell stage S3
dipc-human-experiment06-cerebellum_cell0351	human	cerebellum	829772	2116170	73.4979	pass	5	0.7			cerebellar granule cell stage S2
dipc-human-experiment06-cerebellum_cell0352	human	cerebellum	837743	2151084	69.0141	pass	5	0.7			cerebellar granule cell stage S2
dipc-human-experiment06-cerebellum_cell0353	human	cerebellum	842672	2112612	71.3803	pass	5	0.7			cerebellar granule cell stage S2
dipc-human-experiment06-cerebellum_cell0354	human	cerebellum	788805	1955493	75.9259	pass	9	17.9			cerebellar granule cell stage S4
dipc-human-experiment06-cerebellum_cell0355	human	cerebellum	934309	2863645	73.4173	pass	5	0.7			cerebellar granule cell stage S2
dipc-human-experiment06-cerebellum_cell0356	human	cerebellum	860690	2313964	74.491	pass	5	0.7			cerebellar granule cell stage S1
dipc-human-experiment06-cerebellum_cell0357	human	cerebellum	914557	2548680	70.9119	pass	5	0.7			cerebellar granule cell stage S2
dipc-human-experiment06-cerebellum_cell0358	human	cerebellum	820689	1935007	78.8204	pass	5	0.7			astrocyte
dipc-human-experiment06-cerebellum_cell0359	human	cerebellum	850429	2205974	72.9917	pass	3	0.2			cerebellar granule cell stage S1
dipc-human-experiment06-cerebellum_cell0360	human	cerebellum	858804	2277412	75.0024	pass	3	0.2			cerebellar granule cell stage S1
dipc-human-experiment06-cerebellum_cell0361	human	cerebellum	779087	1891157	55.6924	pass	9	17.9			astrocyte
dipc-human-experiment06-cerebellum_cell0362	human	cerebellum	821967	2095849	58.9217	pass	9	17.9			astrocyte
dipc-human-experiment06-cerebellum_cell0363	human	cerebellum	693724	1567602	77.2138	pass	3	0.2			cerebellar granule cell stage S1
dipc-human-experiment06-cerebellum_cell0364	human	cerebellum	765817	1824126	75.7887	pass	9	17.9			cerebellar granule cell stage S3
dipc-human-experiment06-cerebellum_cell0365	human	cerebellum	590136	1220606	67.093	pass	3	0.2			cerebellar granule cell stage S1
dipc-human-experiment06-cerebellum_cell0366	human	cerebellum	901532	2380836	73.6233	pass	5	0.7			cerebellar granule cell stage S2
dipc-human-experiment06-cerebellum_cell0367	human	cerebellum	781928	1771500	82.5686	pass	3	0.2			oligodendrocyte progenitor
dipc-human-experiment06-cerebellum_cell0368	human	cerebellum	799546	1874934	79.273	pass	3	0.2			cerebellar granule cell stage S1
dipc-human-experiment06-cerebellum_cell0369	human	cerebellum	824594	2026009	76.0135	pass	9	17.9			cerebellar granule cell stage S3
dipc-human-experiment06-cerebellum_cell0370	human	cerebellum	825476	2063091	73.4737	pass	9	17.9			cerebellar granule cell stage S3
dipc-human-experiment06-cerebellum_cell0371	human	cerebellum	859313	2230670	76.7792	pass	9	17.9			cerebellar granule cell stage S4
dipc-human-experiment06-cerebellum_cell0372	human	cerebellum	654331	1371689	76.2632	pass	3	0.2			cerebellar granule cell stage S1
dipc-human-experiment06-cerebellum_cell0373	human	cerebellum	774112	1925628	75.4309	pass	5	0.7			cerebellar granule cell stage S1
dipc-human-experiment06-cerebellum_cell0374	human	cerebellum	819700	2109062	70.0675	pass	5	0.7			cerebellar granule cell stage S2
dipc-human-experiment06-cerebellum_cell0375	human	cerebellum	778316	1910142	76.6794	pass	9	17.9			cerebellar granule cell stage S3
dipc-human-experiment06-cerebellum_cell0376	human	cerebellum	809805	2111879	79.1497	pass	9	17.9			cerebellar granule cell stage S3
dipc-human-experiment06-cerebellum_cell0377	human	cerebellum	833052	2086880	77.6068	pass	3	0.2			cerebellar granule cell stage S1
dipc-human-experiment06-cerebellum_cell0378	human	cerebellum	888782	2426381	71.4895	pass	5	0.7			cerebellar granule cell stage S1
dipc-human-experiment06-cerebellum_cell0379	human	cerebellum	828250	2056619	74.1323	pass	3	0.2			cerebellar granule cell stage S1
dipc-human-experiment06-cerebellum_cell0380	human	cerebellum	806981	2059566	73.9079	pass	5	0.7			cerebellar granule cell stage S2
dipc-human-experiment06-cerebellum_cell0381	human	cerebellum	781238	1885141	77.7396	pass	9	17.9			cerebellar granule cell stage S3
dipc-human-experiment06-cerebellum_cell0382	human	cerebellum	790912	1926832	72.482	pass	5	0.7			cerebellar granule cell stage S2
dipc-human-experiment06-cerebellum_cell0383	human	cerebellum	749927	1839969	71.1473	pass	5	0.7			cerebellar granule cell stage S2
dipc-human-experiment06-cerebellum_cell0384	human	cerebellum	833140	2131701	73.0577	pass	5	0.7			cerebellar granule cell stage S2
dipc-human-experiment07-cerebellum_cell0001	human	cerebellum	423	1092	35.2246	fail
dipc-human-experiment07-cerebellum_cell0002	human	cerebellum	723304	2620913	75.1446	pass	21	84.2			cerebellar granule cell stage S5
dipc-human-experiment07-cerebellum_cell0003	human	cerebellum	608870	2155625	77.421	pass	21	84.2			mature oligodendrocyte
dipc-human-experiment07-cerebellum_cell0004	human	cerebellum	675352	2059349	78.3889	pass	21	84.2			cerebellar granule cell stage S3
dipc-human-experiment07-cerebellum_cell0005	human	cerebellum	786178	3040136	82.0289	pass	21	84.2			cerebellar granule cell stage S3
dipc-human-experiment07-cerebellum_cell0006	human	cerebellum	664752	2320506	77.2538	pass	21	84.2			cerebellar granule cell stage S3
dipc-human-experiment07-cerebellum_cell0007	human	cerebellum	748594	2964773	74.9005	pass	21	84.2			cerebellar granule cell stage S3
dipc-human-experiment07-cerebellum_cell0008	human	cerebellum	650243	2074182	75.4024	pass	21	84.2			cerebellar granule cell stage S3
dipc-human-experiment07-cerebellum_cell0009	human	cerebellum	729586	2634104	81.3581	pass	21	84.2			cerebellar granule cell stage S3
dipc-human-experiment07-cerebellum_cell0010	human	cerebellum	741948	2863158	79.0403	pass	21	84.2			cerebellar granule cell stage S3
dipc-human-experiment07-cerebellum_cell0011	human	cerebellum	737001	2760252	78.3359	pass	21	84.2			cerebellar granule cell stage S5
dipc-human-experiment07-cerebellum_cell0012	human	cerebellum	782604	2886070	77.0773	pass	21	84.2			cerebellar granule cell stage S5
dipc-human-experiment07-cerebellum_cell0013	human	cerebellum	695181	2315234	78.4403	pass	21	84.2			cerebellar granule cell stage S5
dipc-human-experiment07-cerebellum_cell0014	human	cerebellum	693345	2365294	78.9806	pass	21	84.2			cerebellar granule cell stage S5
dipc-human-experiment07-cerebellum_cell0015	human	cerebellum	677234	2322482	78.1417	pass	21	84.2			cerebellar granule cell stage S3
dipc-human-experiment07-cerebellum_cell0016	human	cerebellum	707535	2550421	77.6458	pass	21	84.2			cerebellar granule cell stage S3
dipc-human-experiment07-cerebellum_cell0017	human	cerebellum	718907	2563451	80.0785	pass	21	84.2			cerebellar granule cell stage S5
dipc-human-experiment07-cerebellum_cell0018	human	cerebellum	681479	2342703	77.9202	pass	21	84.2			cerebellar granule cell stage S5
dipc-human-experiment07-cerebellum_cell0019	human	cerebellum	706059	2676084	78.0752	pass	21	84.2			cerebellar granule cell stage S3
dipc-human-experiment07-cerebellum_cell0020	human	cerebellum	659184	2235195	76.8033	pass	21	84.2			cerebellar granule cell stage S3
dipc-human-experiment07-cerebellum_cell0021	human	cerebellum	600493	1744633	78.4612	pass	21	84.2			cerebellar granule cell stage S5
dipc-human-experiment07-cerebellum_cell0022	human	cerebellum	730480	2637182	74.6178	pass	21	84.2			cerebellar granule cell stage S5
dipc-human-experiment07-cerebellum_cell0023	human	cerebellum	769130	2931953	77.4306	pass	21	84.2			cerebellar granule cell stage S3
dipc-human-experiment07-cerebellum_cell0024	human	cerebellum	689020	2245931	73.5834	pass	21	84.2			cerebellar granule cell stage S4
dipc-human-experiment07-cerebellum_cell0025	human	cerebellum	708567	2553764	79.1544	pass	21	84.2			cerebellar granule cell stage S4
dipc-human-experiment07-cerebellum_cell0026	human	cerebellum	677100	2144464	79.4471	pass	21	84.2			oligodendrocyte progenitor
dipc-human-experiment07-cerebellum_cell0027	human	cerebellum	655016	2207174	76.8328	pass	21	84.2			cerebellar granule cell stage S5
dipc-human-experiment07-cerebellum_cell0028	human	cerebellum	681637	2367235	79.103	pass	21	84.2			cerebellar granule cell stage S5
dipc-human-experiment07-cerebellum_cell0029	human	cerebellum	631346	1955276	77.4559	pass	21	84.2			cerebellar granule cell stage S5
dipc-human-experiment07-cerebellum_cell0030	human	cerebellum	689622	2162895	77.0976	pass	21	84.2			cerebellar granule cell stage S3
dipc-human-experiment07-cerebellum_cell0031	human	cerebellum	641188	2005594	78.3454	pass	21	84.2			cerebellar granule cell stage S3
dipc-human-experiment07-cerebellum_cell0032	human	cerebellum	713786	2588866	77.8771	pass	21	84.2			cerebellar granule cell stage S4
dipc-human-experiment07-cerebellum_cell0033	human	cerebellum	675528	2248003	78.9698	pass	21	84.2			cerebellar granule cell stage S4
dipc-human-experiment07-cerebellum_cell0034	human	cerebellum	652052	2458864	78.7163	pass	21	84.2			cerebellar granule cell stage S5
dipc-human-experiment07-cerebellum_cell0035	human	cerebellum	704325	2420414	78.6222	pass	21	84.2			cerebellar granule cell stage S5
dipc-human-experiment07-cerebellum_cell0036	human	cerebellum	45	106	31.1111	fail
dipc-human-experiment07-cerebellum_cell0037	human	cerebellum	687701	2361501	77.4843	pass	21	84.2			cerebellar granule cell stage S5
dipc-human-experiment07-cerebellum_cell0038	human	cerebellum	688682	2266836	81.6146	pass	21	84.2			cerebellar granule cell stage S3
dipc-human-experiment07-cerebellum_cell0039	human	cerebellum	713561	2626216	76.0938	pass	21	84.2			cerebellar granule cell stage S5
dipc-human-experiment07-cerebellum_cell0040	human	cerebellum	513466	1357433	79.4736	pass	21	84.2			cerebellar granule cell stage S5
dipc-human-experiment07-cerebellum_cell0041	human	cerebellum	678416	2423334	79.8886	pass	21	84.2			cerebellar granule cell stage S4
dipc-human-experiment07-cerebellum_cell0042	human	cerebellum	722557	2718220	78.7459	pass	21	84.2			cerebellar granule cell stage S3
dipc-human-experiment07-cerebellum_cell0043	human	cerebellum	624244	1916356	77.9072	pass	21	84.2			cerebellar granule cell stage S5
dipc-human-experiment07-cerebellum_cell0044	human	cerebellum	790577	2951595	78.9712	pass	21	84.2			cerebellar granule cell stage S4
dipc-human-experiment07-cerebellum_cell0045	human	cerebellum	727389	2466975	80.3138	pass	21	84.2			cerebellar granule cell stage S3
dipc-human-experiment07-cerebellum_cell0046	human	cerebellum	758026	2661113	81.8645	pass	21	84.2			cerebellar granule cell stage S4
dipc-human-experiment07-cerebellum_cell0047	human	cerebellum	703034	2528765	75.7131	pass	21	84.2			cerebellar granule cell stage S5
dipc-human-experiment07-cerebellum_cell0048	human	cerebellum	106	275	58.4906	fail
dipc-human-experiment07-cerebellum_cell0049	human	cerebellum	765915	3290258	78.4082	pass	21	84.2			cerebellar granule cell stage S4
dipc-human-experiment07-cerebellum_cell0050	human	cerebellum	731406	2871030	77.1559	pass	21	84.2			cerebellar granule cell stage S5
dipc-human-experiment07-cerebellum_cell0051	human	cerebellum	586978	1875776	81.1984	pass	21	84.2			cerebellar granule cell stage S4
dipc-human-experiment07-cerebellum_cell0052	human	cerebellum	166	396	46.3855	fail
dipc-human-experiment07-cerebellum_cell0053	human	cerebellum	717458	2862484	79.3412	pass	21	84.2			cerebellar granule cell stage S4
dipc-human-experiment07-cerebellum_cell0054	human	cerebellum	705716	2625545	74.4452	pass	21	84.2			cerebellar granule cell stage S3
dipc-human-experiment07-cerebellum_cell0055	human	cerebellum	758421	2793089	78.2393	pass	21	84.2			cerebellar granule cell stage S4
dipc-human-experiment07-cerebellum_cell0056	human	cerebellum	536741	1756276	77.2976	pass	21	84.2			cerebellar granule cell stage S5
dipc-human-experiment07-cerebellum_cell0057	human	cerebellum	539586	1437791	78.9162	pass	21	84.2			cerebellar granule cell stage S4
dipc-human-experiment07-cerebellum_cell0058	human	cerebellum	719547	2569684	79.3399	pass	21	84.2			cerebellar granule cell stage S5
dipc-human-experiment07-cerebellum_cell0059	human	cerebellum	736535	2460238	80.4432	pass	21	84.2			cerebellar granule cell stage S4
dipc-human-experiment07-cerebellum_cell0060	human	cerebellum	769210	2952618	78.727	pass	21	84.2			astrocyte
dipc-human-experiment07-cerebellum_cell0061	human	cerebellum	509132	1295935	76.5672	pass	21	84.2			cerebellar granule cell stage S4
dipc-human-experiment07-cerebellum_cell0062	human	cerebellum	719755	2415178	77.1249	pass	21	84.2			cerebellar granule cell stage S4
dipc-human-experiment07-cerebellum_cell0063	human	cerebellum	654086	2142649	80.1395	pass	21	84.2			cerebellar granule cell stage S5
dipc-human-experiment07-cerebellum_cell0064	human	cerebellum	706107	2327250	76.7816	pass	21	84.2			cerebellar granule cell stage S4
dipc-human-experiment07-cerebellum_cell0065	human	cerebellum	684972	2172059	79.5495	pass	21	84.2			cerebellar granule cell stage S5
dipc-human-experiment07-cerebellum_cell0066	human	cerebellum	623756	1858397	76.2373	pass	21	84.2			cerebellar granule cell stage S5
dipc-human-experiment07-cerebellum_cell0067	human	cerebellum	705471	2784909	77.997	pass	21	84.2			cerebellar granule cell stage S4
dipc-human-experiment07-cerebellum_cell0068	human	cerebellum	734427	2499791	78.3043	pass	21	84.2			cerebellar granule cell stage S5
dipc-human-experiment07-cerebellum_cell0069	human	cerebellum	668742	2601259	75.7159	pass	21	84.2			cerebellar granule cell stage S5
dipc-human-experiment07-cerebellum_cell0070	human	cerebellum	706929	2312407	78.0593	pass	21	84.2			cerebellar granule cell stage S5
dipc-human-experiment07-cerebellum_cell0071	human	cerebellum	695084	2444367	76.1714	pass	21	84.2			cerebellar granule cell stage S5
dipc-human-experiment07-cerebellum_cell0072	human	cerebellum	16	32	81.25	fail
dipc-human-experiment07-cerebellum_cell0073	human	cerebellum	703859	2463214	78.5717	pass	21	84.2			cerebellar granule cell stage S4
dipc-human-experiment07-cerebellum_cell0074	human	cerebellum	623414	2138644	77.9856	pass	21	84.2			astrocyte
dipc-human-experiment07-cerebellum_cell0075	human	cerebellum	135	366	53.3333	fail
dipc-human-experiment07-cerebellum_cell0076	human	cerebellum	732769	2607625	77.1579	pass	21	84.2			cerebellar granule cell stage S4
dipc-human-experiment07-cerebellum_cell0077	human	cerebellum	100062	250048	78.1346	pass	21	84.2			cerebellar granule cell stage S5
dipc-human-experiment07-cerebellum_cell0078	human	cerebellum	751626	2904698	78.6858	pass	21	84.2			cerebellar granule cell stage S3
dipc-human-experiment07-cerebellum_cell0079	human	cerebellum	631077	1847124	76.2905	pass	21	84.2			cerebellar granule cell stage S5
dipc-human-experiment07-cerebellum_cell0080	human	cerebellum	52	148	57.6923	fail
dipc-human-experiment07-cerebellum_cell0081	human	cerebellum	692938	2373151	79.5428	pass	21	84.2			mature oligodendrocyte
dipc-human-experiment07-cerebellum_cell0082	human	cerebellum	726416	2646427	79.2204	pass	21	84.2			cerebellar granule cell stage S4
dipc-human-experiment07-cerebellum_cell0083	human	cerebellum	693651	2582554	77.1851	pass	21	84.2			astrocyte
dipc-human-experiment07-cerebellum_cell0084	human	cerebellum	717556	2288604	78.2446	pass	21	84.2			cerebellar granule cell stage S3
dipc-human-experiment07-cerebellum_cell0085	human	cerebellum	172	539	51.7442	fail
dipc-human-experiment07-cerebellum_cell0086	human	cerebellum	20	47	60	fail
dipc-human-experiment07-cerebellum_cell0087	human	cerebellum	33	66	60.6061	fail
dipc-human-experiment07-cerebellum_cell0088	human	cerebellum	33	75	54.5455	fail
dipc-human-experiment07-cerebellum_cell0089	human	cerebellum	34	83	70.5882	fail
dipc-human-experiment07-cerebellum_cell0090	human	cerebellum	11	15	100	fail
dipc-human-experiment07-cerebellum_cell0091	human	cerebellum	132	374	54.5455	fail
dipc-human-experiment07-cerebellum_cell0092	human	cerebellum	50	134	68	fail
dipc-human-experiment07-cerebellum_cell0093	human	cerebellum	20	38	60	fail
dipc-human-experiment07-cerebellum_cell0094	human	cerebellum	17	51	11.7647	fail
dipc-human-experiment07-cerebellum_cell0095	human	cerebellum	773251	2834578	76.1897	pass	21	84.2			cerebellar granule cell stage S3
dipc-human-experiment07-cerebellum_cell0096	human	cerebellum	23	60	69.5652	fail
dipc-human-experiment07-cerebellum_cell0097	human	cerebellum	949949	4033469	75.4997	pass	21	84.2			cerebellar granule cell stage S3
dipc-human-experiment07-cerebellum_cell0098	human	cerebellum	922410	3594275	79.1039	pass	21	84.2			cerebellar granule cell stage S4
dipc-human-experiment07-cerebellum_cell0099	human	cerebellum	863553	3156887	80.8598	pass	21	84.2			cerebellar granule cell stage S4
dipc-human-experiment07-cerebellum_cell0100	human	cerebellum	965706	4448898	73.827	pass	21	84.2			cerebellar granule cell stage S4
dipc-human-experiment07-cerebellum_cell0101	human	cerebellum	833972	2922796	74.2033	pass	21	84.2			cerebellar granule cell stage S5
dipc-human-experiment07-cerebellum_cell0102	human	cerebellum	924426	3851041	78.3739	pass	21	84.2			cerebellar granule cell stage S5
dipc-human-experiment07-cerebellum_cell0103	human	cerebellum	908038	3884740	78.8966	pass	21	84.2			cerebellar granule cell stage S5
dipc-human-experiment07-cerebellum_cell0104	human	cerebellum	910026	3935894	75.6025	pass	21	84.2			cerebellar granule cell stage S5
dipc-human-experiment07-cerebellum_cell0105	human	cerebellum	796675	2798738	75.6238	pass	21	84.2			cerebellar granule cell stage S4
dipc-human-experiment07-cerebellum_cell0106	human	cerebellum	917520	3671108	80.1948	pass	21	84.2			cerebellar granule cell stage S3
dipc-human-experiment07-cerebellum_cell0107	human	cerebellum	832146	2917333	76.2122	pass	21	84.2			cerebellar granule cell stage S4
dipc-human-experiment07-cerebellum_cell0108	human	cerebellum	830832	3190007	76.0038	pass	21	84.2			cerebellar granule cell stage S3
dipc-human-experiment07-cerebellum_cell0109	human	cerebellum	983922	4446769	75.9828	pass	21	84.2			cerebellar granule cell stage S3
dipc-human-experiment07-cerebellum_cell0110	human	cerebellum	847831	3018044	75.1114	pass	21	84.2			cerebellar granule cell stage S5
dipc-human-experiment07-cerebellum_cell0111	human	cerebellum	938264	3827191	77.997	pass	21	84.2			cerebellar granule cell stage S5
dipc-human-experiment07-cerebellum_cell0112	human	cerebellum	130563	207039	77.9333	pass	21	84.2			cerebellar granule cell stage S4
dipc-human-experiment07-cerebellum_cell0113	human	cerebellum	542654	1221012	77.4954	pass	21	84.2			cerebellar granule cell stage S5
dipc-human-experiment07-cerebellum_cell0114	human	cerebellum	83	150	81.9277	fail
dipc-human-experiment07-cerebellum_cell0115	human	cerebellum	831580	2722980	78.6086	pass	21	84.2			cerebellar granule cell stage S4
dipc-human-experiment07-cerebellum_cell0116	human	cerebellum	613281	1536638	78.7045	pass	21	84.2			cerebellar granule cell stage S4
dipc-human-experiment07-cerebellum_cell0117	human	cerebellum	238555	402682	77.1424	pass	21	84.2			cerebellar granule cell stage S5
dipc-human-experiment07-cerebellum_cell0118	human	cerebellum	741160	2418730	75.7799	pass	21	84.2			astrocyte
dipc-human-experiment07-cerebellum_cell0119	human	cerebellum	520848	1137594	77.0991	pass	21	84.2			cerebellar granule cell stage S5
dipc-human-experiment07-cerebellum_cell0120	human	cerebellum	202	541	50.495	fail
dipc-human-experiment07-cerebellum_cell0121	human	cerebellum	599984	1446751	78.6701	pass	21	84.2			cerebellar granule cell stage S5
dipc-human-experiment07-cerebellum_cell0122	human	cerebellum	720368	2076621	77.1821	pass	21	84.2			cerebellar granule cell stage S3
dipc-human-experiment07-cerebellum_cell0123	human	cerebellum	696217	1978908	77.4553	pass	21	84.2			cerebellar granule cell stage S5
dipc-human-experiment07-cerebellum_cell0124	human	cerebellum	857743	3053354	80.7806	pass	21	84.2			cerebellar granule cell stage S4
dipc-human-experiment07-cerebellum_cell0125	human	cerebellum	142	426	66.9014	fail
dipc-human-experiment07-cerebellum_cell0126	human	cerebellum	778548	2454481	77.0935	pass	21	84.2			astrocyte
dipc-human-experiment07-cerebellum_cell0127	human	cerebellum	722792	2256413	77.9912	pass	21	84.2			cerebellar granule cell stage S5
dipc-human-experiment07-cerebellum_cell0128	human	cerebellum	813389	2669082	78.5774	pass	21	84.2			cerebellar granule cell stage S5
dipc-human-experiment07-cerebellum_cell0129	human	cerebellum	754442	2283441	73.2629	pass	21	84.2			cerebellar granule cell stage S3
dipc-human-experiment07-cerebellum_cell0130	human	cerebellum	522352	1180274	76.2993	pass	21	84.2			cerebellar granule cell stage S5
dipc-human-experiment07-cerebellum_cell0131	human	cerebellum	369192	713643	77.5429	pass	21	84.2			cerebellar granule cell stage S5
dipc-human-experiment07-cerebellum_cell0132	human	cerebellum	6	6	66.6667	fail
dipc-human-experiment07-cerebellum_cell0133	human	cerebellum	779936	2370078	75.9033	pass	21	84.2			cerebellar granule cell stage S3
dipc-human-experiment07-cerebellum_cell0134	human	cerebellum	690417	1841073	78.0446	pass	21	84.2			cerebellar granule cell stage S5
dipc-human-experiment07-cerebellum_cell0135	human	cerebellum	502447	1070549	77.0002	pass	21	84.2			cerebellar granule cell stage S4
dipc-human-experiment07-cerebellum_cell0136	human	cerebellum	2082	2944	74.4476	fail
dipc-human-experiment07-cerebellum_cell0137	human	cerebellum	97	224	55.6701	fail
dipc-human-experiment07-cerebellum_cell0138	human	cerebellum	430799	876010	76.7794	pass	21	84.2			cerebellar granule cell stage S5
dipc-human-experiment07-cerebellum_cell0139	human	cerebellum	326217	565390	77.2749	pass	21	84.2			cerebellar granule cell stage S5
dipc-human-experiment07-cerebellum_cell0140	human	cerebellum	234225	372708	77.5502	pass	21	84.2			cerebellar granule cell stage S3
dipc-human-experiment07-cerebellum_cell0141	human	cerebellum	340511	633500	75.0249	pass	21	84.2			cerebellar granule cell stage S5
dipc-human-experiment07-cerebellum_cell0142	human	cerebellum	936511	3580722	78.6693	pass	21	84.2			cerebellar granule cell stage S5
dipc-human-experiment07-cerebellum_cell0143	human	cerebellum	491677	1092741	79.6816	pass	21	84.2			cerebellar granule cell stage S4
dipc-human-experiment07-cerebellum_cell0144	human	cerebellum	9	13	55.5556	fail
dipc-human-experiment07-cerebellum_cell0145	human	cerebellum	963639	3953719	78.8095	pass	21	84.2			cerebellar granule cell stage S5
dipc-human-experiment07-cerebellum_cell0146	human	cerebellum	971420	4228953	79.7528	pass	21	84.2			cerebellar granule cell stage S4
dipc-human-experiment07-cerebellum_cell0147	human	cerebellum	898641	3184874	78.3082	pass	21	84.2			cerebellar granule cell stage S4
dipc-human-experiment07-cerebellum_cell0148	human	cerebellum	42	122	40.4762	fail
dipc-human-experiment07-cerebellum_cell0149	human	cerebellum	895017	3435732	75.6178	pass	21	84.2			cerebellar granule cell stage S5
dipc-human-experiment07-cerebellum_cell0150	human	cerebellum	298	953	58.0537	fail
dipc-human-experiment07-cerebellum_cell0151	human	cerebellum	690345	1737281	78.4503	pass	21	84.2			cerebellar granule cell stage S3
dipc-human-experiment07-cerebellum_cell0152	human	cerebellum	973217	3805311	75.3838	pass	21	84.2			cerebellar granule cell stage S4
dipc-human-experiment07-cerebellum_cell0153	human	cerebellum	821744	2639275	78.9449	pass	21	84.2			cerebellar granule cell stage S4
dipc-human-experiment07-cerebellum_cell0154	human	cerebellum	930826	3464902	79.0816	pass	21	84.2			cerebellar granule cell stage S4
dipc-human-experiment07-cerebellum_cell0155	human	cerebellum	833408	2725495	76.167	pass	21	84.2			cerebellar granule cell stage S4
dipc-human-experiment07-cerebellum_cell0156	human	cerebellum	936793	3804261	78.6119	pass	21	84.2			cerebellar granule cell stage S5
dipc-human-experiment07-cerebellum_cell0157	human	cerebellum	793827	3462341	76.24	pass	21	84.2			astrocyte
dipc-human-experiment07-cerebellum_cell0158	human	cerebellum	870636	3198401	72.5644	pass	21	84.2			cerebellar granule cell stage S4
dipc-human-experiment07-cerebellum_cell0159	human	cerebellum	175	369	70.2857	fail
dipc-human-experiment07-cerebellum_cell0160	human	cerebellum	23	65	43.4783	fail
dipc-human-experiment07-cerebellum_cell0161	human	cerebellum	852159	3427685	77.4141	pass	21	84.2			cerebellar granule cell stage S5
dipc-human-experiment07-cerebellum_cell0162	human	cerebellum	586021	1401191	78.3818	pass	21	84.2			cerebellar granule cell stage S4
dipc-human-experiment07-cerebellum_cell0163	human	cerebellum	138	386	56.5217	fail
dipc-human-experiment07-cerebellum_cell0164	human	cerebellum	12	22	16.6667	fail
dipc-human-experiment07-cerebellum_cell0165	human	cerebellum	1018042	4302678	80.3711	pass	21	84.2			cerebellar granule cell stage S4
dipc-human-experiment07-cerebellum_cell0166	human	cerebellum	451437	943811	74.8082	pass	21	84.2			cerebellar granule cell stage S4
dipc-human-experiment07-cerebellum_cell0167	human	cerebellum	519248	1169324	78.3421	pass	21	84.2			cerebellar granule cell stage S4
dipc-human-experiment07-cerebellum_cell0168	human	cerebellum	717312	1996830	75.3864	pass	21	84.2			cerebellar granule cell stage S4
dipc-human-experiment07-cerebellum_cell0169	human	cerebellum	87	453	64.3678	fail
dipc-human-experiment07-cerebellum_cell0170	human	cerebellum	141	338	39.7163	fail
dipc-human-experiment07-cerebellum_cell0171	human	cerebellum	42	98	28.5714	fail
dipc-human-experiment07-cerebellum_cell0172	human	cerebellum	139	330	47.482	fail
dipc-human-experiment07-cerebellum_cell0173	human	cerebellum	835637	2641185	79.2039	pass	21	84.2			cerebellar granule cell stage S5
dipc-human-experiment07-cerebellum_cell0174	human	cerebellum	204	521	65.6863	fail
dipc-human-experiment07-cerebellum_cell0175	human	cerebellum	72	177	50	fail
dipc-human-experiment07-cerebellum_cell0176	human	cerebellum	12	21	16.6667	fail
dipc-human-experiment07-cerebellum_cell0177	human	cerebellum	715592	2551401	76.5214	pass	21	84.2			astrocyte
dipc-human-experiment07-cerebellum_cell0178	human	cerebellum	132387	195711	79.5947	pass	21	84.2			cerebellar granule cell stage S4
dipc-human-experiment07-cerebellum_cell0179	human	cerebellum	259	784	42.8571	fail
dipc-human-experiment07-cerebellum_cell0180	human	cerebellum	36	102	27.7778	fail
dipc-human-experiment07-cerebellum_cell0181	human	cerebellum	742952	2349636	76.6657	pass	21	84.2			cerebellar granule cell stage S5
dipc-human-experiment07-cerebellum_cell0182	human	cerebellum	18	39	55.5556	fail
dipc-human-experiment07-cerebellum_cell0183	human	cerebellum	899681	3273849	80.7694	pass	21	84.2			cerebellar granule cell stage S3
dipc-human-experiment07-cerebellum_cell0184	human	cerebellum	183	683	41.5301	fail
dipc-human-experiment07-cerebellum_cell0185	human	cerebellum	11	16	54.5455	fail
dipc-human-experiment07-cerebellum_cell0186	human	cerebellum	122	328	53.2787	fail
dipc-human-experiment07-cerebellum_cell0187	human	cerebellum	62	214	40.3226	fail
dipc-human-experiment07-cerebellum_cell0188	human	cerebellum	37	60	54.0541	fail
dipc-human-experiment07-cerebellum_cell0189	human	cerebellum	3	8	33.3333	fail
dipc-human-experiment07-cerebellum_cell0190	human	cerebellum	26	79	30.7692	fail
dipc-human-experiment07-cerebellum_cell0191	human	cerebellum	85	223	50.5882	fail
dipc-human-experiment07-cerebellum_cell0192	human	cerebellum	72	200	40.2778	fail
dipc-human-experiment08-cerebellum_cell0001	human	cerebellum	649109	1672102	73.3635	pass	11	23.6			cerebellar granule cell stage S4
dipc-human-experiment08-cerebellum_cell0002	human	cerebellum	685933	1903669	74.5195	pass	21	84.2			cerebellar granule cell stage S4
dipc-human-experiment08-cerebellum_cell0003	human	cerebellum	717290	2128813	71.4418	pass	11	23.6			astrocyte
dipc-human-experiment08-cerebellum_cell0004	human	cerebellum	668976	1767228	75.4066	pass	23	85.2			cerebellar granule cell stage S5
dipc-human-experiment08-cerebellum_cell0005	human	cerebellum	680898	2064977	75.0819	pass	15	46			cerebellar granule cell stage S5
dipc-human-experiment08-cerebellum_cell0006	human	cerebellum	734851	2160743	71.0409	pass	11	23.6			cerebellar granule cell stage S4
dipc-human-experiment08-cerebellum_cell0007	human	cerebellum	816559	2632927	68.6388	pass	3	0.2			cerebellar granule cell stage S1
dipc-human-experiment08-cerebellum_cell0008	human	cerebellum	666948	1814271	75.1624	pass	3	0.2			cerebellar granule cell stage S1
dipc-human-experiment08-cerebellum_cell0009	human	cerebellum	691936	1998016	74.1904	pass	20	83.6			cerebellar granule cell stage S5
dipc-human-experiment08-cerebellum_cell0010	human	cerebellum	662424	1991656	70.8824	pass	21	84.2			cerebellar granule cell stage S4
dipc-human-experiment08-cerebellum_cell0011	human	cerebellum	771111	2342856	77.5875	pass	15	46			cerebellar granule cell stage S5
dipc-human-experiment08-cerebellum_cell0012	human	cerebellum	702299	2063992	75.0954	pass	15	46			cerebellar granule cell stage S5
dipc-human-experiment08-cerebellum_cell0013	human	cerebellum	696254	1848151	73.3566	pass	20	83.6			cerebellar granule cell stage S3
dipc-human-experiment08-cerebellum_cell0014	human	cerebellum	767880	2290017	72.3834	pass	23	85.2			cerebellar granule cell stage S5
dipc-human-experiment08-cerebellum_cell0015	human	cerebellum	753080	2212866	72.2701	pass	21	84.2			cerebellar granule cell stage S4
dipc-human-experiment08-cerebellum_cell0016	human	cerebellum	750450	2287603	73.897	pass	23	85.2			cerebellar granule cell stage S5
dipc-human-experiment08-cerebellum_cell0017	human	cerebellum	809039	2372635	72.827	pass	21	84.2			cerebellar granule cell stage S5
dipc-human-experiment08-cerebellum_cell0018	human	cerebellum	749981	2163525	75.7607	pass	11	23.6			cerebellar granule cell stage S4
dipc-human-experiment08-cerebellum_cell0019	human	cerebellum	761862	2260239	75.7455	pass	6	2.3			cerebellar granule cell stage S2
dipc-human-experiment08-cerebellum_cell0020	human	cerebellum	687165	1809498	63.29	pass	1	0.1			cerebellar granule cell stage S1
dipc-human-experiment08-cerebellum_cell0021	human	cerebellum	664914	1830502	77.7979	pass	3	0.2			cerebellar granule cell stage S1
dipc-human-experiment08-cerebellum_cell0022	human	cerebellum	666041	1856166	73.4818	pass	3	0.2			cerebellar granule cell stage S1
dipc-human-experiment08-cerebellum_cell0023	human	cerebellum	701888	2009572	70.6352	pass	1	0.1			cerebellar granule cell stage S1
dipc-human-experiment08-cerebellum_cell0024	human	cerebellum	688621	1827175	76.0844	pass	15	46			cerebellar granule cell stage S3
dipc-human-experiment08-cerebellum_cell0025	human	cerebellum	696603	2119322	67.0841	pass	1	0.1			cerebellar granule cell stage S2
dipc-human-experiment08-cerebellum_cell0026	human	cerebellum	801784	2325149	77.7737	pass	15	46			cerebellar granule cell stage S4
dipc-human-experiment08-cerebellum_cell0027	human	cerebellum	788099	2305156	76.985	pass	15	46			astrocyte
dipc-human-experiment08-cerebellum_cell0028	human	cerebellum	759750	2172637	68.3088	pass	5	0.7			cerebellar granule cell stage S2
dipc-human-experiment08-cerebellum_cell0029	human	cerebellum	765336	2129337	75.4382	pass	6	2.3			cerebellar granule cell stage S2
dipc-human-experiment08-cerebellum_cell0030	human	cerebellum	646236	1682014	72.0481	pass	21	84.2			cerebellar granule cell stage S3
dipc-human-experiment08-cerebellum_cell0031	human	cerebellum	691948	1937251	74.7734	pass	3	0.2			oligodendrocyte progenitor
dipc-human-experiment08-cerebellum_cell0032	human	cerebellum	838807	2421676	67.755	pass	1	0.1			oligodendrocyte progenitor
dipc-human-experiment08-cerebellum_cell0033	human	cerebellum	731055	1986946	76.7632	pass	15	46			cerebellar granule cell stage S5
dipc-human-experiment08-cerebellum_cell0034	human	cerebellum	746401	2168670	75.9773	pass	3	0.2			cerebellar granule cell stage S1
dipc-human-experiment08-cerebellum_cell0035	human	cerebellum	824007	2447605	69.7155	pass	1	0.1			cerebellar granule cell stage S2
dipc-human-experiment08-cerebellum_cell0036	human	cerebellum	722713	2214981	69.0786	pass	5	0.7			cerebellar granule cell stage S2
dipc-human-experiment08-cerebellum_cell0037	human	cerebellum	651041	1969158	68.5819	pass	10	23.1			cerebellar granule cell stage S3
dipc-human-experiment08-cerebellum_cell0038	human	cerebellum	635728	1782921	70.8013	pass	10	23.1			cerebellar granule cell stage S4
dipc-human-experiment08-cerebellum_cell0039	human	cerebellum	763924	2418566	76.7764	pass	6	2.3			cerebellar granule cell stage S2
dipc-human-experiment08-cerebellum_cell0040	human	cerebellum	538262	1250193	74.9921	pass	6	2.3			cerebellar granule cell stage S3
dipc-human-experiment08-cerebellum_cell0041	human	cerebellum	567569	1469126	72.9309	pass	15	46			cerebellar granule cell stage S4
dipc-human-experiment08-cerebellum_cell0042	human	cerebellum	725025	2148196	59.7855	pass	2	0.1			cerebellar granule cell stage S2
dipc-human-experiment08-cerebellum_cell0043	human	cerebellum	805052	2370842	73.2288	pass	15	46			cerebellar granule cell stage S5
dipc-human-experiment08-cerebellum_cell0044	human	cerebellum	764440	2323945	71.2463	pass	6	2.3			cerebellar granule cell stage S2
dipc-human-experiment08-cerebellum_cell0045	human	cerebellum	668901	1951420	70.5991	pass	5	0.7			cerebellar granule cell stage S1
dipc-human-experiment08-cerebellum_cell0046	human	cerebellum	750119	2210549	77.8906	pass	20	83.6			cerebellar granule cell stage S3
dipc-human-experiment08-cerebellum_cell0047	human	cerebellum	656305	1815913	70.7223	pass	3	0.2			cerebellar granule cell stage S1
dipc-human-experiment08-cerebellum_cell0048	human	cerebellum	622346	1721588	69.7509	pass	5	0.7			cerebellar granule cell stage S2
dipc-human-experiment08-cerebellum_cell0049	human	cerebellum	724520	2422813	72.6818	pass	1	0.1			cerebellar granule cell stage S1
dipc-human-experiment08-cerebellum_cell0050	human	cerebellum	693574	2091095	68.9038	pass	5	0.7			cerebellar granule cell stage S2
dipc-human-experiment08-cerebellum_cell0051	human	cerebellum	716628	1973910	71.6186	pass	3	0.2			cerebellar granule cell stage S1
dipc-human-experiment08-cerebellum_cell0052	human	cerebellum	657408	1834393	71.5711	pass	3	0.2			cerebellar granule cell stage S1
dipc-human-experiment08-cerebellum_cell0053	human	cerebellum	753347	2469402	75.1366	pass	3	0.2			cerebellar granule cell stage S1
dipc-human-experiment08-cerebellum_cell0054	human	cerebellum	945783	3293923	74.0474	pass	1	0.1			oligodendrocyte progenitor
dipc-human-experiment08-cerebellum_cell0055	human	cerebellum	759764	2379072	76.7045	pass	20	83.6			cerebellar granule cell stage S5
dipc-human-experiment08-cerebellum_cell0056	human	cerebellum	704335	2001671	71.4068	pass	1	0.1			cerebellar granule cell stage S2
dipc-human-experiment08-cerebellum_cell0057	human	cerebellum	554558	1250598	77.0219	pass	3	0.2			oligodendrocyte progenitor
dipc-human-experiment08-cerebellum_cell0058	human	cerebellum	735712	2166642	74.2505	pass	3	0.2			cerebellar granule cell stage S1
dipc-human-experiment08-cerebellum_cell0059	human	cerebellum	683205	1900848	70.8216	pass	5	0.7			cerebellar granule cell stage S2
dipc-human-experiment08-cerebellum_cell0060	human	cerebellum	637388	1821941	69.6017	pass	20	83.6			cerebellar granule cell stage S4
dipc-human-experiment08-cerebellum_cell0061	human	cerebellum	581289	1284955	72.3511	pass	6	2.3			cerebellar granule cell stage S2
dipc-human-experiment08-cerebellum_cell0062	human	cerebellum	787829	2257952	77.2047	pass	6	2.3			cerebellar granule cell stage S3
dipc-human-experiment08-cerebellum_cell0063	human	cerebellum	808722	2357562	79.046	pass	20	83.6			cerebellar granule cell stage S4
dipc-human-experiment08-cerebellum_cell0064	human	cerebellum	723262	2043147	70.6476	pass	1	0.1			cerebellar granule cell stage S1
dipc-human-experiment08-cerebellum_cell0065	human	cerebellum	722437	1941762	68.4091	pass	1	0.1			cerebellar granule cell stage S2
dipc-human-experiment08-cerebellum_cell0066	human	cerebellum	716945	1970216	72.4845	pass	3	0.2			cerebellar granule cell stage S1
dipc-human-experiment08-cerebellum_cell0067	human	cerebellum	867226	2988196	77.8222	pass	15	46			cerebellar granule cell stage S4
dipc-human-experiment08-cerebellum_cell0068	human	cerebellum	758000	2220642	71.9125	pass	6	2.3			cerebellar granule cell stage S2
dipc-human-experiment08-cerebellum_cell0069	human	cerebellum	686945	1987595	68.4215	pass	5	0.7			cerebellar granule cell stage S2
dipc-human-experiment08-cerebellum_cell0070	human	cerebellum	671199	1797487	75.9058	pass	3	0.2			cerebellar granule cell stage S1
dipc-human-experiment08-cerebellum_cell0071	human	cerebellum	699664	1953484	75.1951	pass	15	46			cerebellar granule cell stage S5
dipc-human-experiment08-cerebellum_cell0072	human	cerebellum	611452	1601757	76.1823	pass	20	83.6			cerebellar granule cell stage S4
dipc-human-experiment08-cerebellum_cell0073	human	cerebellum	630551	1687766	70.368	pass	23	85.2			cerebellar granule cell stage S5
dipc-human-experiment08-cerebellum_cell0074	human	cerebellum	690560	1909278	76.8007	pass	15	46			cerebellar granule cell stage S3
dipc-human-experiment08-cerebellum_cell0075	human	cerebellum	666381	1739717	71.7369	pass	16	51.9			cerebellar granule cell stage S3
dipc-human-experiment08-cerebellum_cell0076	human	cerebellum	652456	1742118	70.1425	pass	20	83.6			cerebellar granule cell stage S5
dipc-human-experiment08-cerebellum_cell0077	human	cerebellum	469452	1024400	77.4514	pass	3	0.2			cerebellar granule cell stage S1
dipc-human-experiment08-cerebellum_cell0078	human	cerebellum	651963	1889063	63.8999	pass	10	23.1			astrocyte
dipc-human-experiment08-cerebellum_cell0079	human	cerebellum	674057	1634564	74.9687	pass	19	83.5			cerebellar granule cell stage S3
dipc-human-experiment08-cerebellum_cell0080	human	cerebellum	714418	1850157	72.7358	pass	3	0.2			cerebellar granule cell stage S1
dipc-human-experiment08-cerebellum_cell0081	human	cerebellum	888712	2904424	65.1561	pass	2	0.1			astrocyte
dipc-human-experiment08-cerebellum_cell0082	human	cerebellum	658284	1797566	73.7885	pass	5	0.7			cerebellar granule cell stage S2
dipc-human-experiment08-cerebellum_cell0083	human	cerebellum	736519	2095047	76.902	pass	15	46			cerebellar granule cell stage S4
dipc-human-experiment08-cerebellum_cell0084	human	cerebellum	612754	1487623	73.186	pass	23	85.2			cerebellar granule cell stage S3
dipc-human-experiment08-cerebellum_cell0085	human	cerebellum	612324	1658446	72.9225	pass	5	0.7			cerebellar granule cell stage S2
dipc-human-experiment08-cerebellum_cell0086	human	cerebellum	684844	1903388	68.8059	pass	5	0.7			cerebellar granule cell stage S2
dipc-human-experiment08-cerebellum_cell0087	human	cerebellum	665028	1844324	75.5896	pass	20	83.6			cerebellar granule cell stage S5
dipc-human-experiment08-cerebellum_cell0088	human	cerebellum	665521	1893210	75.8152	pass	3	0.2			cerebellar granule cell stage S1
dipc-human-experiment08-cerebellum_cell0089	human	cerebellum	718988	2024713	74.279	pass	19	83.5			cerebellar granule cell stage S5
dipc-human-experiment08-cerebellum_cell0090	human	cerebellum	592393	1747872	75.1145	pass	19	83.5			astrocyte
dipc-human-experiment08-cerebellum_cell0091	human	cerebellum	691123	1896143	61.6774	pass	19	83.5			forebrain neuron stage S2
dipc-human-experiment08-cerebellum_cell0092	human	cerebellum	756356	2202518	76.5018	pass	23	85.2			mature oligodendrocyte
dipc-human-experiment08-cerebellum_cell0093	human	cerebellum	687336	1945783	73.4565	pass	3	0.2			cerebellar granule cell stage S1
dipc-human-experiment08-cerebellum_cell0094	human	cerebellum	720899	2032248	70.1471	pass	5	0.7			cerebellar granule cell stage S2
dipc-human-experiment08-cerebellum_cell0095	human	cerebellum	662739	1902374	76.9718	pass	3	0.2			cerebellar granule cell stage S1
dipc-human-experiment08-cerebellum_cell0096	human	cerebellum	657002	1887019	76.9419	pass	15	46			cerebellar granule cell stage S5
dipc-human-experiment08-cerebellum_cell0097	human	cerebellum	721109	2464801	77.412	pass	3	0.2			cerebellar granule cell stage S1
dipc-human-experiment08-cerebellum_cell0098	human	cerebellum	597108	1820420	65.2865	pass	10	23.1			forebrain neuron stage S2
dipc-human-experiment08-cerebellum_cell0099	human	cerebellum	796793	2454773	71.1559	pass	11	23.6			cerebellar granule cell stage S3
dipc-human-experiment08-cerebellum_cell0100	human	cerebellum	935889	3710834	69.1647	pass	1	0.1			cerebellar granule cell stage S1
dipc-human-experiment08-cerebellum_cell0101	human	cerebellum	648518	1972779	74.2379	pass	11	23.6			cerebellar granule cell stage S4
dipc-human-experiment08-cerebellum_cell0102	human	cerebellum	664791	1988296	69.9133	pass	11	23.6			cerebellar granule cell stage S3
dipc-human-experiment08-cerebellum_cell0103	human	cerebellum	749041	2479446	74.8529	pass	21	84.2			cerebellar granule cell stage S4
dipc-human-experiment08-cerebellum_cell0104	human	cerebellum	708356	2173882	71.83	pass	11	23.6			cerebellar granule cell stage S5
dipc-human-experiment08-cerebellum_cell0105	human	cerebellum	704692	2296235	75.7067	pass	23	85.2			cerebellar granule cell stage S4
dipc-human-experiment08-cerebellum_cell0106	human	cerebellum	666439	1973487	75.9675	pass	21	84.2			cerebellar granule cell stage S3
dipc-human-experiment08-cerebellum_cell0107	human	cerebellum	676263	1962941	75.4976	pass	6	2.3			cerebellar granule cell stage S2
dipc-human-experiment08-cerebellum_cell0108	human	cerebellum	621084	1714135	69.6072	pass	1	0.1			cerebellar granule cell stage S1
dipc-human-experiment08-cerebellum_cell0109	human	cerebellum	662208	2225359	70.817	pass	5	0.7			cerebellar granule cell stage S1
dipc-human-experiment08-cerebellum_cell0110	human	cerebellum	591597	1672245	79.4894	pass	3	0.2			cerebellar granule cell stage S1
dipc-human-experiment08-cerebellum_cell0111	human	cerebellum	645359	1947226	75.6026	pass	3	0.2			cerebellar granule cell stage S1
dipc-human-experiment08-cerebellum_cell0112	human	cerebellum	424859	935896	70.5898	pass	19	83.5			cerebellar granule cell stage S4
dipc-human-experiment08-cerebellum_cell0113	human	cerebellum	601540	1639468	77.3907	pass	3	0.2			cerebellar granule cell stage S1
dipc-human-experiment08-cerebellum_cell0114	human	cerebellum	437149	996837	76.4202	pass	3	0.2			forebrain neuron stage S1
dipc-human-experiment08-cerebellum_cell0115	human	cerebellum	727822	2189231	68.2675	pass	5	0.7			cerebellar granule cell stage S1
dipc-human-experiment08-cerebellum_cell0116	human	cerebellum	575020	1415050	76.9427	pass	15	46			cerebellar granule cell stage S3
dipc-human-experiment08-cerebellum_cell0117	human	cerebellum	520742	1263359	72.3969	pass	5	0.7			cerebellar granule cell stage S2
dipc-human-experiment08-cerebellum_cell0118	human	cerebellum	630252	1792853	63.6499	pass	2	0.1			cerebellar granule cell stage S1
dipc-human-experiment08-cerebellum_cell0119	human	cerebellum	643850	1692759	72.6399	pass	6	2.3			cerebellar granule cell stage S2
dipc-human-experiment08-cerebellum_cell0120	human	cerebellum	541072	1433399	75.8829	pass	3	0.2			cerebellar granule cell stage S1
dipc-human-experiment08-cerebellum_cell0121	human	cerebellum	571334	1515689	70.6037	pass	5	0.7			cerebellar granule cell stage S2
dipc-human-experiment08-cerebellum_cell0122	human	cerebellum	467012	1055813	73.0007	pass	5	0.7			cerebellar granule cell stage S2
dipc-human-experiment08-cerebellum_cell0123	human	cerebellum	718557	2183005	69.6657	pass	5	0.7			cerebellar granule cell stage S1
dipc-human-experiment08-cerebellum_cell0124	human	cerebellum	654373	1848596	73.1997	pass	6	2.3			cerebellar granule cell stage S2
dipc-human-experiment08-cerebellum_cell0125	human	cerebellum	554627	1462161	74.0334	pass	3	0.2			cerebellar granule cell stage S1
dipc-human-experiment08-cerebellum_cell0126	human	cerebellum	608432	1843725	73.5302	pass	10	23.1			cerebellar granule cell stage S5
dipc-human-experiment08-cerebellum_cell0127	human	cerebellum	564100	1471595	75.7107	pass	6	2.3			cerebellar granule cell stage S3
dipc-human-experiment08-cerebellum_cell0128	human	cerebellum	644809	1870300	67.5285	pass	5	0.7			cerebellar granule cell stage S2
dipc-human-experiment08-cerebellum_cell0129	human	cerebellum	624283	1793373	74.619	pass	3	0.2			cerebellar granule cell stage S1
dipc-human-experiment08-cerebellum_cell0130	human	cerebellum	523479	1401385	68.0807	pass	10	23.1			cerebellar granule cell stage S3
dipc-human-experiment08-cerebellum_cell0131	human	cerebellum	609008	1741626	78.8522	pass	3	0.2			cerebellar granule cell stage S1
dipc-human-experiment08-cerebellum_cell0132	human	cerebellum	564833	1531238	71.2781	pass	5	0.7			cerebellar granule cell stage S2
dipc-human-experiment08-cerebellum_cell0133	human	cerebellum	614761	1870288	72.4856	pass	3	0.2			oligodendrocyte progenitor
dipc-human-experiment08-cerebellum_cell0134	human	cerebellum	586021	1585679	74.3781	pass	5	0.7			cerebellar granule cell stage S1
dipc-human-experiment08-cerebellum_cell0135	human	cerebellum	650869	1977655	75.8435	pass	5	0.7			microglia
dipc-human-experiment08-cerebellum_cell0136	human	cerebellum	424033	967627	71.2463	pass	1	0.1			cerebellar granule cell stage S2
dipc-human-experiment08-cerebellum_cell0137	human	cerebellum	612068	1853020	61.5598	pass	2	0.1			cerebellar granule cell stage S1
dipc-human-experiment08-cerebellum_cell0138	human	cerebellum	663410	1954507	70.8853	pass	3	0.2			cerebellar granule cell stage S1
dipc-human-experiment08-cerebellum_cell0139	human	cerebellum	583820	1450924	71.0387	pass	5	0.7			cerebellar granule cell stage S2
dipc-human-experiment08-cerebellum_cell0140	human	cerebellum	696271	1907525	75.2739	pass	21	84.2			cerebellar granule cell stage S3
dipc-human-experiment08-cerebellum_cell0141	human	cerebellum	790966	2442953	70.7807	pass	21	84.2			astrocyte
dipc-human-experiment08-cerebellum_cell0142	human	cerebellum	676679	2329151	71.5072	pass	10	23.1			cerebellar granule cell stage S3
dipc-human-experiment08-cerebellum_cell0143	human	cerebellum	514444	1208227	72.7858	pass	3	0.2			oligodendrocyte progenitor
dipc-human-experiment08-cerebellum_cell0144	human	cerebellum	629529	1755147	77.9291	pass	21	84.2			cerebellar granule cell stage S4
dipc-human-experiment08-cerebellum_cell0145	human	cerebellum	703324	2084737	70.5675	pass	11	23.6			cerebellar granule cell stage S4
dipc-human-experiment08-cerebellum_cell0146	human	cerebellum	660960	2030528	77.2177	pass	3	0.2			cerebellar granule cell stage S1
dipc-human-experiment08-cerebellum_cell0147	human	cerebellum	744946	2310317	71.8973	pass	11	23.6			cerebellar granule cell stage S5
dipc-human-experiment08-cerebellum_cell0148	human	cerebellum	366153	771232	69.2399	pass	19	83.5			cerebellar granule cell stage S4
dipc-human-experiment08-cerebellum_cell0149	human	cerebellum	504564	1147412	72.6282	pass	11	23.6			cerebellar granule cell stage S5
dipc-human-experiment08-cerebellum_cell0150	human	cerebellum	659264	1989637	63.3849	pass	2	0.1			cerebellar granule cell stage S2
dipc-human-experiment08-cerebellum_cell0151	human	cerebellum	470388	1008595	71.6326	pass	1	0.1			cerebellar granule cell stage S1
dipc-human-experiment08-cerebellum_cell0152	human	cerebellum	691762	1874375	76.3083	pass	21	84.2			cerebellar granule cell stage S5
dipc-human-experiment08-cerebellum_cell0153	human	cerebellum	616229	1654172	77.7661	pass	3	0.2			cerebellar granule cell stage S1
dipc-human-experiment08-cerebellum_cell0154	human	cerebellum	561085	1441753	68.917	pass	19	83.5			cerebellar granule cell stage S4
dipc-human-experiment08-cerebellum_cell0155	human	cerebellum	572590	1397129	73.0484	pass	20	83.6			cerebellar granule cell stage S5
dipc-human-experiment08-cerebellum_cell0156	human	cerebellum	674151	2065634	73.2952	pass	10	23.1			cerebellar granule cell stage S4
dipc-human-experiment08-cerebellum_cell0157	human	cerebellum	744910	2460749	76.127	pass	15	46			cerebellar granule cell stage S3
dipc-human-experiment08-cerebellum_cell0158	human	cerebellum	805471	2555160	74.9813	pass	21	84.2			cerebellar granule cell stage S3
dipc-human-experiment08-cerebellum_cell0159	human	cerebellum	647769	1733135	74.5857	pass	23	85.2			cerebellar granule cell stage S5
dipc-human-experiment08-cerebellum_cell0160	human	cerebellum	747537	2308409	69.191	pass	1	0.1			cerebellar granule cell stage S1
dipc-human-experiment08-cerebellum_cell0161	human	cerebellum	727654	2305404	73.9673	pass	20	83.6			cerebellar granule cell stage S3
dipc-human-experiment08-cerebellum_cell0162	human	cerebellum	608730	1685192	71.8128	pass	3	0.2			cerebellar granule cell stage S1
dipc-human-experiment08-cerebellum_cell0163	human	cerebellum	697230	1874565	76.7626	pass	15	46			cerebellar granule cell stage S4
dipc-human-experiment08-cerebellum_cell0164	human	cerebellum	564615	1317573	73.1961	pass	23	85.2			cerebellar granule cell stage S5
dipc-human-experiment08-cerebellum_cell0165	human	cerebellum	743005	2267460	79.1063	pass	15	46			cerebellar granule cell stage S5
dipc-human-experiment08-cerebellum_cell0166	human	cerebellum	641991	1743015	71.4879	pass	11	23.6			cerebellar granule cell stage S3
dipc-human-experiment08-cerebellum_cell0167	human	cerebellum	679158	1750873	68.7226	pass	11	23.6			cerebellar granule cell stage S4
dipc-human-experiment08-cerebellum_cell0168	human	cerebellum	648920	1766642	77.6381	pass	16	51.9			cerebellar granule cell stage S3
dipc-human-experiment08-cerebellum_cell0169	human	cerebellum	664124	2211514	75.2996	pass	3	0.2			cerebellar granule cell stage S1
dipc-human-experiment08-cerebellum_cell0170	human	cerebellum	613248	1733422	75.0646	pass	3	0.2			cerebellar granule cell stage S1
dipc-human-experiment08-cerebellum_cell0171	human	cerebellum	713246	1993707	72.843	pass	6	2.3			cerebellar granule cell stage S2
dipc-human-experiment08-cerebellum_cell0172	human	cerebellum	553950	1394704	77.4048	pass	3	0.2			cerebellar granule cell stage S1
dipc-human-experiment08-cerebellum_cell0173	human	cerebellum	657265	1767135	77.8948	pass	15	46			cerebellar granule cell stage S5
dipc-human-experiment08-cerebellum_cell0174	human	cerebellum	621697	1654982	71.1671	pass	5	0.7			cerebellar granule cell stage S2
dipc-human-experiment08-cerebellum_cell0175	human	cerebellum	704330	1788219	74.367	pass	21	84.2			cerebellar granule cell stage S3
dipc-human-experiment08-cerebellum_cell0176	human	cerebellum	596480	1427455	66.4311	pass	1	0.1			cerebellar granule cell stage S2
dipc-human-experiment08-cerebellum_cell0177	human	cerebellum	561106	1720611	70.1564	pass	19	83.5			astrocyte
dipc-human-experiment08-cerebellum_cell0178	human	cerebellum	225918	404505	71.4666	pass	23	85.2			cerebellar granule cell stage S5
dipc-human-experiment08-cerebellum_cell0179	human	cerebellum	724229	2205159	69.8684	pass	5	0.7			cerebellar granule cell stage S2
dipc-human-experiment08-cerebellum_cell0180	human	cerebellum	546852	1311059	72.5147	pass	5	0.7			cerebellar granule cell stage S2
dipc-human-experiment08-cerebellum_cell0181	human	cerebellum	687794	2077604	71.7021	pass	6	2.3			cerebellar granule cell stage S2
dipc-human-experiment08-cerebellum_cell0182	human	cerebellum	499740	1216679	72.4345	pass	10	23.1			cerebellar granule cell stage S4
dipc-human-experiment08-cerebellum_cell0183	human	cerebellum	649687	1766964	79.5872	pass	15	46			cerebellar granule cell stage S3
dipc-human-experiment08-cerebellum_cell0184	human	cerebellum	644213	1750616	72.6629	pass	6	2.3			cerebellar granule cell stage S2
dipc-human-experiment08-cerebellum_cell0185	human	cerebellum	705874	2176485	71.3999	pass	6	2.3			cerebellar granule cell stage S3
dipc-human-experiment08-cerebellum_cell0186	human	cerebellum	578202	1599646	70.8214	pass	5	0.7			cerebellar granule cell stage S1
dipc-human-experiment08-cerebellum_cell0187	human	cerebellum	586560	1550970	68.7413	pass	3	0.2			cerebellar granule cell stage S1
dipc-human-experiment08-cerebellum_cell0188	human	cerebellum	676527	1835127	74.2905	pass	6	2.3			cerebellar granule cell stage S3
dipc-human-experiment08-cerebellum_cell0189	human	cerebellum	668227	1957731	72.7069	pass	23	85.2			cerebellar granule cell stage S5
dipc-human-experiment08-cerebellum_cell0190	human	cerebellum	744761	2400289	74.9089	pass	23	85.2			mature oligodendrocyte
dipc-human-experiment08-cerebellum_cell0191	human	cerebellum	689062	2001444	71.5187	pass	11	23.6			cerebellar granule cell stage S4
dipc-human-experiment08-cerebellum_cell0192	human	cerebellum	710545	2141644	69.2981	pass	11	23.6			cerebellar granule cell stage S3
dipc-human-experiment08-cerebellum_cell0193	human	cerebellum	747158	2211214	74.9432	pass	15	46			cerebellar granule cell stage S3
dipc-human-experiment08-cerebellum_cell0194	human	cerebellum	749834	2121384	67.5486	pass	5	0.7			cerebellar granule cell stage S1
dipc-human-experiment08-cerebellum_cell0195	human	cerebellum	682713	1790925	72.3118	pass	6	2.3			cerebellar granule cell stage S2
dipc-human-experiment08-cerebellum_cell0196	human	cerebellum	665456	2015802	72.8568	pass	10	23.1			cerebellar granule cell stage S4
dipc-human-experiment08-cerebellum_cell0197	human	cerebellum	584922	1397011	68.5088	pass	1	0.1			cerebellar granule cell stage S1
dipc-human-experiment08-cerebellum_cell0198	human	cerebellum	692269	1798217	73.027	pass	3	0.2			cerebellar granule cell stage S1
dipc-human-experiment08-cerebellum_cell0199	human	cerebellum	670894	1890008	69.8334	pass	5	0.7			cerebellar granule cell stage S2
dipc-human-experiment08-cerebellum_cell0200	human	cerebellum	709335	1939214	70.464	pass	5	0.7			cerebellar granule cell stage S2
dipc-human-experiment08-cerebellum_cell0201	human	cerebellum	406909	849560	76.5213	pass	10	23.1			mature oligodendrocyte
dipc-human-experiment08-cerebellum_cell0202	human	cerebellum	603539	1458069	75.8408	pass	6	2.3			cerebellar granule cell stage S2
dipc-human-experiment08-cerebellum_cell0203	human	cerebellum	554314	1199602	69.6428	pass	21	84.2			cerebellar granule cell stage S3
dipc-human-experiment08-cerebellum_cell0204	human	cerebellum	561013	1399453	63.1793	pass	2	0.1			cerebellar granule cell stage S2
dipc-human-experiment08-cerebellum_cell0205	human	cerebellum	785835	2322290	73.3765	pass	11	23.6			cerebellar granule cell stage S4
dipc-human-experiment08-cerebellum_cell0206	human	cerebellum	696871	2044175	69.6571	pass	10	23.1			cerebellar granule cell stage S4
dipc-human-experiment08-cerebellum_cell0207	human	cerebellum	800977	2307267	74.8101	pass	6	2.3			cerebellar granule cell stage S2
dipc-human-experiment08-cerebellum_cell0208	human	cerebellum	71412	102328	74.15	pass	6	2.3			cerebellar granule cell stage S2
dipc-human-experiment08-cerebellum_cell0209	human	cerebellum	477314	1044787	73.4433	pass	5	0.7			cerebellar granule cell stage S1
dipc-human-experiment08-cerebellum_cell0210	human	cerebellum	523591	1140817	74.0148	pass	6	2.3			cerebellar granule cell stage S2
dipc-human-experiment08-cerebellum_cell0211	human	cerebellum	421961	1030287	72.5517	pass	11	23.6			cerebellar granule cell stage S3
dipc-human-experiment08-cerebellum_cell0212	human	cerebellum	496182	1059123	63.8078	pass	1	0.1			cerebellar granule cell stage S1
dipc-human-experiment08-cerebellum_cell0213	human	cerebellum	118244	180890	74.7133	pass	16	51.9			cerebellar granule cell stage S5
dipc-human-experiment08-cerebellum_cell0214	human	cerebellum	522779	1132664	75.9043	pass	21	84.2			cerebellar granule cell stage S5
dipc-human-experiment08-cerebellum_cell0215	human	cerebellum	395922	756710	70.5492	pass	11	23.6			cerebellar granule cell stage S4
dipc-human-experiment08-cerebellum_cell0216	human	cerebellum	380816	784339	71.3027	pass	11	23.6			cerebellar granule cell stage S3
dipc-human-experiment08-cerebellum_cell0217	human	cerebellum	466423	936797	75.7666	pass	16	51.9			cerebellar granule cell stage S5
dipc-human-experiment08-cerebellum_cell0218	human	cerebellum	432832	867405	76.7552	pass	3	0.2			cerebellar granule cell stage S1
dipc-human-experiment08-cerebellum_cell0219	human	cerebellum	351237	655590	72.4175	pass	3	0.2			cerebellar granule cell stage S1
dipc-human-experiment08-cerebellum_cell0220	human	cerebellum	651217	1712489	78.269	pass	3	0.2			cerebellar granule cell stage S1
dipc-human-experiment08-cerebellum_cell0221	human	cerebellum	585961	1585141	69.6879	pass	5	0.7			oligodendrocyte progenitor
dipc-human-experiment08-cerebellum_cell0222	human	cerebellum	613511	1490643	73.1019	pass	6	2.3			cerebellar granule cell stage S2
dipc-human-experiment08-cerebellum_cell0223	human	cerebellum	620096	1497578	73.4514	pass	5	0.7			oligodendrocyte progenitor
dipc-human-experiment08-cerebellum_cell0224	human	cerebellum	603409	1423253	70.5442	pass	6	2.3			cerebellar granule cell stage S2
dipc-human-experiment08-cerebellum_cell0225	human	cerebellum	444928	854119	70.2658	pass	3	0.2			cerebellar granule cell stage S1
dipc-human-experiment08-cerebellum_cell0226	human	cerebellum	265395	467087	76.2102	pass	3	0.2			cerebellar granule cell stage S1
dipc-human-experiment08-cerebellum_cell0227	human	cerebellum	197341	320826	74.8116	pass	11	23.6			cerebellar granule cell stage S3
dipc-human-experiment08-cerebellum_cell0228	human	cerebellum	390220	753672	73.2143	pass	23	85.2			cerebellar granule cell stage S4
dipc-human-experiment08-cerebellum_cell0229	human	cerebellum	621113	1540492	71.1049	pass	23	85.2			astrocyte
dipc-human-experiment08-cerebellum_cell0230	human	cerebellum	733735	1888715	72.1508	pass	23	85.2			cerebellar granule cell stage S4
dipc-human-experiment08-cerebellum_cell0231	human	cerebellum	479406	996679	71.9082	pass	5	0.7			cerebellar granule cell stage S2
dipc-human-experiment08-cerebellum_cell0232	human	cerebellum	538854	1201094	74.7663	pass	15	46			forebrain neuron stage S2
dipc-human-experiment08-cerebellum_cell0233	human	cerebellum	762792	2108910	75.8899	pass	15	46			cerebellar granule cell stage S3
dipc-human-experiment08-cerebellum_cell0234	human	cerebellum	746874	2146682	76.2123	pass	16	51.9			cerebellar granule cell stage S5
dipc-human-experiment08-cerebellum_cell0235	human	cerebellum	630549	1465110	74.0114	pass	3	0.2			cerebellar granule cell stage S1
dipc-human-experiment08-cerebellum_cell0236	human	cerebellum	336124	624358	76.8675	pass	16	51.9			cerebellar granule cell stage S5
dipc-human-experiment08-cerebellum_cell0237	human	cerebellum	473801	954527	76.2979	pass	15	46			cerebellar granule cell stage S3
dipc-human-experiment08-cerebellum_cell0238	human	cerebellum	546621	1257780	68.1767	pass	5	0.7			cerebellar granule cell stage S2
dipc-human-experiment08-cerebellum_cell0239	human	cerebellum	330407	572926	75.374	pass	23	85.2			cerebellar granule cell stage S4
dipc-human-experiment08-cerebellum_cell0240	human	cerebellum	420929	850382	73.5716	pass	3	0.2			cerebellar granule cell stage S1
dipc-human-experiment08-cerebellum_cell0241	human	cerebellum	764945	2170798	70.4996	pass	1	0.1			cerebellar granule cell stage S2
dipc-human-experiment08-cerebellum_cell0242	human	cerebellum	658980	1721306	73.2226	pass	16	51.9			cerebellar granule cell stage S4
dipc-human-experiment08-cerebellum_cell0243	human	cerebellum	679466	1886765	69.0096	pass	5	0.7			cerebellar granule cell stage S2
dipc-human-experiment08-cerebellum_cell0244	human	cerebellum	597857	1472824	73.0297	pass	23	85.2			cerebellar granule cell stage S5
dipc-human-experiment08-cerebellum_cell0245	human	cerebellum	587870	1385885	77.626	pass	15	46			cerebellar granule cell stage S3
dipc-human-experiment08-cerebellum_cell0246	human	cerebellum	581725	1417475	77.6449	pass	3	0.2			cerebellar granule cell stage S1
dipc-human-experiment08-cerebellum_cell0247	human	cerebellum	453974	898098	73.5086	pass	23	85.2			cerebellar granule cell stage S5
dipc-human-experiment08-cerebellum_cell0248	human	cerebellum	607468	1493992	69.9638	pass	16	51.9			cerebellar granule cell stage S3
dipc-human-experiment08-cerebellum_cell0249	human	cerebellum	563784	1397856	71.1303	pass	3	0.2			cerebellar granule cell stage S1
dipc-human-experiment08-cerebellum_cell0250	human	cerebellum	215433	352672	70.1262	pass	5	0.7			cerebellar granule cell stage S1
dipc-human-experiment08-cerebellum_cell0251	human	cerebellum	363908	672638	73.7082	pass	23	85.2			cerebellar granule cell stage S3
dipc-human-experiment08-cerebellum_cell0252	human	cerebellum	537085	1312185	75.9898	pass	6	2.3			cerebellar granule cell stage S3
dipc-human-experiment08-cerebellum_cell0253	human	cerebellum	795747	2438725	67.7805	pass	16	51.9			cerebellar granule cell stage S3
dipc-human-experiment08-cerebellum_cell0254	human	cerebellum	763059	2162666	73.3908	pass	5	0.7			cerebellar granule cell stage S2
dipc-human-experiment08-cerebellum_cell0255	human	cerebellum	591232	1272558	75.4063	pass	23	85.2			cerebellar granule cell stage S4
dipc-human-experiment08-cerebellum_cell0256	human	cerebellum	661304	1559601	71.6755	pass	11	23.6			cerebellar granule cell stage S3
dipc-human-experiment08-cerebellum_cell0257	human	cerebellum	608190	1544426	73.3054	pass	1	0.1			cerebellar granule cell stage S2
dipc-human-experiment08-cerebellum_cell0258	human	cerebellum	617114	1512765	70.7804	pass	5	0.7			cerebellar granule cell stage S2
dipc-human-experiment08-cerebellum_cell0259	human	cerebellum	482138	1001586	74.3451	pass	19	83.5			cerebellar granule cell stage S4
dipc-human-experiment08-cerebellum_cell0260	human	cerebellum	539237	1151220	77.8927	pass	15	46			cerebellar granule cell stage S3
dipc-human-experiment08-cerebellum_cell0261	human	cerebellum	654873	1712950	72.2945	pass	1	0.1			cerebellar granule cell stage S1
dipc-human-experiment08-cerebellum_cell0262	human	cerebellum	485423	1023617	32.1017	pass	1	0.1			astrocyte
dipc-human-experiment08-cerebellum_cell0263	human	cerebellum	538504	1224531	62.3134	pass	2	0.1			cerebellar granule cell stage S2
dipc-human-experiment08-cerebellum_cell0264	human	cerebellum	498081	1063053	78.1367	pass	15	46			cerebellar granule cell stage S3
dipc-human-experiment08-cerebellum_cell0265	human	cerebellum	919935	3180432	70.7801	pass	3	0.2			cerebellar granule cell stage S1
dipc-human-experiment08-cerebellum_cell0266	human	cerebellum	882437	2872551	65.7437	pass	1	0.1			cerebellar granule cell stage S2
dipc-human-experiment08-cerebellum_cell0267	human	cerebellum	633538	1501595	73.6723	pass	16	51.9			cerebellar granule cell stage S3
dipc-human-experiment08-cerebellum_cell0268	human	cerebellum	383719	737533	66.3751	pass	5	0.7			cerebellar granule cell stage S2
dipc-human-experiment08-cerebellum_cell0269	human	cerebellum	605274	1500624	70.4641	pass	5	0.7			cerebellar granule cell stage S2
dipc-human-experiment08-cerebellum_cell0270	human	cerebellum	450500	929480	67.9343	pass	5	0.7			cerebellar granule cell stage S2
dipc-human-experiment08-cerebellum_cell0271	human	cerebellum	535852	1087325	73.7189	pass	21	84.2			cerebellar granule cell stage S4
dipc-human-experiment08-cerebellum_cell0272	human	cerebellum	596621	1441442	57.8712	pass	2	0.1			cerebellar granule cell stage S2
dipc-human-experiment08-cerebellum_cell0273	human	cerebellum	600312	1519023	60.8155	pass	2	0.1			cerebellar granule cell stage S1
dipc-human-experiment08-cerebellum_cell0274	human	cerebellum	167354	261286	73.767	pass	16	51.9			cerebellar granule cell stage S3
dipc-human-experiment08-cerebellum_cell0275	human	cerebellum	669926	1738608	68.9325	pass	5	0.7			cerebellar granule cell stage S2
dipc-human-experiment08-cerebellum_cell0276	human	cerebellum	497074	1096262	72.111	pass	16	51.9			cerebellar granule cell stage S3
dipc-human-experiment08-cerebellum_cell0277	human	cerebellum	787099	2326461	70.0513	pass	23	85.2			cerebellar granule cell stage S5
dipc-human-experiment08-cerebellum_cell0278	human	cerebellum	673943	1602754	70.9864	pass	6	2.3			cerebellar granule cell stage S2
dipc-human-experiment08-cerebellum_cell0279	human	cerebellum	972254	3286372	72.3323	pass	6	2.3			forebrain neuron stage S2
dipc-human-experiment08-cerebellum_cell0280	human	cerebellum	726627	1783672	73.3134	pass	11	23.6			cerebellar granule cell stage S3
dipc-human-experiment08-cerebellum_cell0281	human	cerebellum	748381	2195486	72.4342	pass	3	0.2			cerebellar granule cell stage S1
dipc-human-experiment08-cerebellum_cell0282	human	cerebellum	675521	1811388	67.732	pass	5	0.7			cerebellar granule cell stage S2
dipc-human-experiment08-cerebellum_cell0283	human	cerebellum	637490	1510088	76.1239	pass	6	2.3			cerebellar granule cell stage S2
dipc-human-experiment08-cerebellum_cell0284	human	cerebellum	590627	1346443	76.999	pass	3	0.2			cerebellar granule cell stage S1
dipc-human-experiment08-cerebellum_cell0285	human	cerebellum	794026	2398441	71.5275	pass	3	0.2			cerebellar granule cell stage S1
dipc-human-experiment08-cerebellum_cell0286	human	cerebellum	700328	1993276	75.9448	pass	3	0.2			cerebellar granule cell stage S1
dipc-human-experiment08-cerebellum_cell0287	human	cerebellum	627165	1692656	72.6066	pass	16	51.9			cerebellar granule cell stage S4
dipc-human-experiment08-cerebellum_cell0288	human	cerebellum	725824	2136916	71.8016	pass	11	23.6			cerebellar granule cell stage S3
dipc-human-experiment08-cerebellum_cell0289	human	cerebellum	652989	1446458	71.4513	pass	20	83.6			cerebellar granule cell stage S5
dipc-human-experiment08-cerebellum_cell0290	human	cerebellum	792002	1912573	70.9646	pass	5	0.7			cerebellar granule cell stage S2
dipc-human-experiment08-cerebellum_cell0291	human	cerebellum	832446	2096195	78.7347	pass	15	46			cerebellar granule cell stage S3
dipc-human-experiment08-cerebellum_cell0292	human	cerebellum	716309	1527491	74.5195	pass	6	2.3			cerebellar granule cell stage S2
dipc-human-experiment08-cerebellum_cell0293	human	cerebellum	815704	2135873	70.6999	pass	6	2.3			cerebellar granule cell stage S2
dipc-human-experiment08-cerebellum_cell0294	human	cerebellum	918336	2203279	76.3706	pass	3	0.2			cerebellar granule cell stage S1
dipc-human-experiment08-cerebellum_cell0295	human	cerebellum	801279	2041078	77.2161	pass	20	83.6			cerebellar granule cell stage S4
dipc-human-experiment08-cerebellum_cell0296	human	cerebellum	708579	1553252	76.0325	pass	23	85.2			cerebellar granule cell stage S3
dipc-human-experiment08-cerebellum_cell0297	human	cerebellum	772355	1886786	72.5293	pass	20	83.6			cerebellar granule cell stage S5
dipc-human-experiment08-cerebellum_cell0298	human	cerebellum	755624	1854962	70.1951	pass	5	0.7			cerebellar granule cell stage S2
dipc-human-experiment08-cerebellum_cell0299	human	cerebellum	760099	1872608	70.8969	pass	6	2.3			cerebellar granule cell stage S2
dipc-human-experiment08-cerebellum_cell0300	human	cerebellum	738497	1747117	76.0183	pass	3	0.2			cerebellar granule cell stage S1
dipc-human-experiment08-cerebellum_cell0301	human	cerebellum	692739	1455385	68.5593	pass	1	0.1			cerebellar granule cell stage S1
dipc-human-experiment08-cerebellum_cell0302	human	cerebellum	748583	1698799	75.5843	pass	21	84.2			cerebellar granule cell stage S5
dipc-human-experiment08-cerebellum_cell0303	human	cerebellum	670376	1476089	75.0081	pass	3	0.2			cerebellar granule cell stage S1
dipc-human-experiment08-cerebellum_cell0304	human	cerebellum	768671	1738164	72.3633	pass	3	0.2			cerebellar granule cell stage S1
dipc-human-experiment08-cerebellum_cell0305	human	cerebellum	681099	1540268	72.1038	pass	10	23.1			cerebellar granule cell stage S4
dipc-human-experiment08-cerebellum_cell0306	human	cerebellum	701537	1544433	73.6397	pass	5	0.7			cerebellar granule cell stage S2
dipc-human-experiment08-cerebellum_cell0307	human	cerebellum	785447	1863963	75.4057	pass	6	2.3			cerebellar granule cell stage S2
dipc-human-experiment08-cerebellum_cell0308	human	cerebellum	689334	1434551	78.1566	pass	20	83.6			cerebellar granule cell stage S4
dipc-human-experiment08-cerebellum_cell0309	human	cerebellum	637896	1401856	67.4851	pass	1	0.1			cerebellar granule cell stage S1
dipc-human-experiment08-cerebellum_cell0310	human	cerebellum	849659	2038092	76.8635	pass	15	46			cerebellar granule cell stage S3
dipc-human-experiment08-cerebellum_cell0311	human	cerebellum	741953	1803377	69.1219	pass	11	23.6			cerebellar granule cell stage S3
dipc-human-experiment08-cerebellum_cell0312	human	cerebellum	721983	1585713	69.0417	pass	19	83.5			cerebellar granule cell stage S3
dipc-human-experiment08-cerebellum_cell0313	human	cerebellum	705572	1750439	76.2493	pass	3	0.2			cerebellar granule cell stage S1
dipc-human-experiment08-cerebellum_cell0314	human	cerebellum	668477	1458306	71.9595	pass	5	0.7			cerebellar granule cell stage S2
dipc-human-experiment08-cerebellum_cell0315	human	cerebellum	710823	1607100	70.0786	pass	21	84.2			cerebellar granule cell stage S3
dipc-human-experiment08-cerebellum_cell0316	human	cerebellum	646705	1395587	76.8977	pass	20	83.6			cerebellar granule cell stage S3
dipc-human-experiment08-cerebellum_cell0317	human	cerebellum	691692	1529013	76.8792	pass	3	0.2			oligodendrocyte progenitor
dipc-human-experiment08-cerebellum_cell0318	human	cerebellum	663735	1436368	72.0358	pass	5	0.7			cerebellar granule cell stage S1
dipc-human-experiment08-cerebellum_cell0319	human	cerebellum	543899	1120264	75.5377	pass	23	85.2			cerebellar granule cell stage S4
dipc-human-experiment08-cerebellum_cell0320	human	cerebellum	560459	1198048	71.609	pass	5	0.7			cerebellar granule cell stage S2
dipc-human-experiment08-cerebellum_cell0321	human	cerebellum	665117	1392516	74.4431	pass	19	83.5			cerebellar granule cell stage S5
dipc-human-experiment08-cerebellum_cell0322	human	cerebellum	686291	1555365	65.4378	pass	5	0.7			cerebellar granule cell stage S2
dipc-human-experiment08-cerebellum_cell0323	human	cerebellum	216111	493822	74.3687	pass	6	2.3			cerebellar granule cell stage S2
dipc-human-experiment08-cerebellum_cell0324	human	cerebellum	683059	1650513	77.616	pass	3	0.2			cerebellar granule cell stage S1
dipc-human-experiment08-cerebellum_cell0325	human	cerebellum	698260	1840528	73.0227	pass	10	23.1			cerebellar granule cell stage S4
dipc-human-experiment08-cerebellum_cell0326	human	cerebellum	775276	1756760	79.1646	pass	15	46			cerebellar granule cell stage S4
dipc-human-experiment08-cerebellum_cell0327	human	cerebellum	761730	1890838	77.2788	pass	3	0.2			cerebellar granule cell stage S1
dipc-human-experiment08-cerebellum_cell0328	human	cerebellum	506988	945312	70.9109	pass	5	0.7			cerebellar granule cell stage S2
dipc-human-experiment08-cerebellum_cell0329	human	cerebellum	748757	1674078	77.1687	pass	21	84.2			cerebellar granule cell stage S5
dipc-human-experiment08-cerebellum_cell0330	human	cerebellum	767028	1771016	75.6882	pass	6	2.3			cerebellar granule cell stage S3
dipc-human-experiment08-cerebellum_cell0331	human	cerebellum	717158	1585074	71.3525	pass	1	0.1			cerebellar granule cell stage S1
dipc-human-experiment08-cerebellum_cell0332	human	cerebellum	706936	1591552	69.8987	pass	1	0.1			cerebellar granule cell stage S1
dipc-human-experiment08-cerebellum_cell0333	human	cerebellum	741890	1654908	69.9759	pass	1	0.1			cerebellar granule cell stage S1
dipc-human-experiment08-cerebellum_cell0334	human	cerebellum	792347	1828904	73.9788	pass	6	2.3			cerebellar granule cell stage S2
dipc-human-experiment08-cerebellum_cell0335	human	cerebellum	832419	1998245	75.2223	pass	19	83.5			cerebellar granule cell stage S4
dipc-human-experiment08-cerebellum_cell0336	human	cerebellum	704934	1594272	70.09	pass	5	0.7			cerebellar granule cell stage S1
dipc-human-experiment08-cerebellum_cell0337	human	cerebellum	626333	1683387	79.4477	pass	21	84.2			cerebellar granule cell stage S4
dipc-human-experiment08-cerebellum_cell0338	human	cerebellum	851181	2217583	75.773	pass	6	2.3			cerebellar granule cell stage S2
dipc-human-experiment08-cerebellum_cell0339	human	cerebellum	705007	1554202	70.6569	pass	3	0.2			cerebellar granule cell stage S1
dipc-human-experiment08-cerebellum_cell0340	human	cerebellum	781160	1794557	78.1981	pass	15	46			cerebellar granule cell stage S5
dipc-human-experiment08-cerebellum_cell0341	human	cerebellum	875925	2431856	78.0612	pass	6	2.3			cerebellar granule cell stage S2
dipc-human-experiment08-cerebellum_cell0342	human	cerebellum	758495	1826394	76.0418	pass	3	0.2			cerebellar granule cell stage S1
dipc-human-experiment08-cerebellum_cell0343	human	cerebellum	792861	2052289	68.8078	pass	1	0.1			cerebellar granule cell stage S1
dipc-human-experiment08-cerebellum_cell0344	human	cerebellum	670009	1551854	74.3738	pass	10	23.1			cerebellar granule cell stage S4
dipc-human-experiment08-cerebellum_cell0345	human	cerebellum	605781	1153788	73.4638	pass	23	85.2			cerebellar granule cell stage S5
dipc-human-experiment08-cerebellum_cell0346	human	cerebellum	797898	1880986	76.1235	pass	21	84.2			cerebellar granule cell stage S4
dipc-human-experiment08-cerebellum_cell0347	human	cerebellum	698431	1578230	69.3802	pass	5	0.7			cerebellar granule cell stage S2
dipc-human-experiment08-cerebellum_cell0348	human	cerebellum	840134	2092592	75.0617	pass	21	84.2			cerebellar granule cell stage S3
dipc-human-experiment08-cerebellum_cell0349	human	cerebellum	448404	864454	72.4548	pass	10	23.1			cerebellar granule cell stage S5
dipc-human-experiment08-cerebellum_cell0350	human	cerebellum	788734	1871236	72.8583	pass	15	46			cerebellar granule cell stage S5
dipc-human-experiment08-cerebellum_cell0351	human	cerebellum	786524	1867073	70.445	pass	23	85.2			cerebellar granule cell stage S4
dipc-human-experiment08-cerebellum_cell0352	human	cerebellum	655565	1519255	67.8404	pass	16	51.9			astrocyte
dipc-human-experiment08-cerebellum_cell0353	human	cerebellum	780648	1763680	59.3782	pass	1	0.1			cerebellar granule cell stage S1
dipc-human-experiment08-cerebellum_cell0354	human	cerebellum	761943	1706382	65.1563	pass	19	83.5			cerebellar granule cell stage S4
dipc-human-experiment08-cerebellum_cell0355	human	cerebellum	768746	2102565	73.1944	pass	10	23.1			cerebellar granule cell stage S3
dipc-human-experiment08-cerebellum_cell0356	human	cerebellum	816743	2002755	74.0778	pass	6	2.3			cerebellar granule cell stage S3
dipc-human-experiment08-cerebellum_cell0357	human	cerebellum	823941	2079730	59.6858	pass	1	0.1			cerebellar granule cell stage S1
dipc-human-experiment08-cerebellum_cell0358	human	cerebellum	680486	1519487	70.8429	pass	5	0.7			cerebellar granule cell stage S2
dipc-human-experiment08-cerebellum_cell0359	human	cerebellum	790183	1926854	73.5194	pass	16	51.9			cerebellar granule cell stage S3
dipc-human-experiment08-cerebellum_cell0360	human	cerebellum	787655	1957218	73.9024	pass	5	0.7			cerebellar granule cell stage S2
dipc-human-experiment08-cerebellum_cell0361	human	cerebellum	788044	1821571	75.05	pass	11	23.6			cerebellar granule cell stage S4
dipc-human-experiment08-cerebellum_cell0362	human	cerebellum	749250	1848753	75.2941	pass	3	0.2			forebrain neuron stage S2
dipc-human-experiment08-cerebellum_cell0363	human	cerebellum	644981	1413724	62.1891	pass	6	2.3			cerebellar granule cell stage S1
dipc-human-experiment08-cerebellum_cell0364	human	cerebellum	819083	1957628	72.6802	pass	11	23.6			cerebellar granule cell stage S5
dipc-human-experiment08-cerebellum_cell0365	human	cerebellum	568443	1148287	70.8419	pass	1	0.1			cerebellar granule cell stage S1
dipc-human-experiment08-cerebellum_cell0366	human	cerebellum	852142	2126065	72.021	pass	11	23.6			cerebellar granule cell stage S3
dipc-human-experiment08-cerebellum_cell0367	human	cerebellum	739937	1583644	75.9339	pass	11	23.6			cerebellar granule cell stage S3
dipc-human-experiment08-cerebellum_cell0368	human	cerebellum	781822	1777781	73.0907	pass	1	0.1			cerebellar granule cell stage S1
dipc-human-experiment08-cerebellum_cell0369	human	cerebellum	803677	1901277	68.4984	pass	1	0.1			cerebellar granule cell stage S1
dipc-human-experiment08-cerebellum_cell0370	human	cerebellum	901862	2198330	72.8947	pass	6	2.3			cerebellar granule cell stage S1
dipc-human-experiment08-cerebellum_cell0371	human	cerebellum	845110	2091172	75.0138	pass	11	23.6			cerebellar granule cell stage S3
dipc-human-experiment08-cerebellum_cell0372	human	cerebellum	657528	1385052	73.5955	pass	21	84.2			cerebellar granule cell stage S3
dipc-human-experiment08-cerebellum_cell0373	human	cerebellum	669151	1518117	67.1851	pass	5	0.7			cerebellar granule cell stage S2
dipc-human-experiment08-cerebellum_cell0374	human	cerebellum	745677	1777312	77.1685	pass	3	0.2			cerebellar granule cell stage S1
dipc-human-experiment08-cerebellum_cell0375	human	cerebellum	758050	1732067	69.301	pass	19	83.5			cerebellar granule cell stage S5
dipc-human-experiment08-cerebellum_cell0376	human	cerebellum	709661	1654157	76.543	pass	3	0.2			cerebellar granule cell stage S1
dipc-human-experiment08-cerebellum_cell0377	human	cerebellum	745675	1691943	77.6781	pass	15	46			cerebellar granule cell stage S4
dipc-human-experiment08-cerebellum_cell0378	human	cerebellum	763077	1824518	77.8898	pass	6	2.3			oligodendrocyte progenitor
dipc-human-experiment08-cerebellum_cell0379	human	cerebellum	766513	1757683	75.6034	pass	11	23.6			cerebellar granule cell stage S3
dipc-human-experiment08-cerebellum_cell0380	human	cerebellum	657301	1517271	66.9492	pass	2	0.1			astrocyte
dipc-human-experiment08-cerebellum_cell0381	human	cerebellum	766276	1687620	74.1711	pass	21	84.2			cerebellar granule cell stage S4
dipc-human-experiment08-cerebellum_cell0382	human	cerebellum	672044	1471303	70.0494	pass	5	0.7			cerebellar granule cell stage S2
dipc-human-experiment08-cerebellum_cell0383	human	cerebellum	740229	1684432	68.8325	pass	1	0.1			cerebellar granule cell stage S1
dipc-human-experiment08-cerebellum_cell0384	human	cerebellum	759333	1728049	73.6232	pass	6	2.3			cerebellar granule cell stage S2
dipc-human-experiment08-cerebellum_cell0385	human	cerebellum	761475	2015215	75.2866	pass	6	2.3			cerebellar granule cell stage S2
dipc-human-experiment08-cerebellum_cell0386	human	cerebellum	800705	2281584	65.2415	pass	5	0.7			cerebellar granule cell stage S2
dipc-human-experiment08-cerebellum_cell0387	human	cerebellum	856789	2535993	69.4039	pass	19	83.5			cerebellar granule cell stage S3
dipc-human-experiment08-cerebellum_cell0388	human	cerebellum	757148	1905839	78.2715	pass	15	46			cerebellar granule cell stage S4
dipc-human-experiment08-cerebellum_cell0389	human	cerebellum	873305	2692495	70.4915	pass	11	23.6			cerebellar granule cell stage S3
dipc-human-experiment08-cerebellum_cell0390	human	cerebellum	776623	2076364	76.3195	pass	15	46			cerebellar granule cell stage S4
dipc-human-experiment08-cerebellum_cell0391	human	cerebellum	776098	2242931	72.6258	pass	1	0.1			cerebellar granule cell stage S1
dipc-human-experiment08-cerebellum_cell0392	human	cerebellum	699941	1691381	72.4358	pass	3	0.2			cerebellar granule cell stage S1
dipc-human-experiment08-cerebellum_cell0393	human	cerebellum	781607	2226237	66.2586	pass	1	0.1			cerebellar granule cell stage S1
dipc-human-experiment08-cerebellum_cell0394	human	cerebellum	745669	2222987	75.4753	pass	10	23.1			cerebellar granule cell stage S4
dipc-human-experiment08-cerebellum_cell0395	human	cerebellum	759591	2077984	75.5786	pass	6	2.3			cerebellar granule cell stage S2
dipc-human-experiment08-cerebellum_cell0396	human	cerebellum	744574	2026398	79.3765	pass	15	46			cerebellar granule cell stage S4
dipc-human-experiment08-cerebellum_cell0397	human	cerebellum	772165	2032553	73.8555	pass	6	2.3			cerebellar granule cell stage S2
dipc-human-experiment08-cerebellum_cell0398	human	cerebellum	893004	2621108	75.6955	pass	15	46			cerebellar granule cell stage S3
dipc-human-experiment08-cerebellum_cell0399	human	cerebellum	809317	2353546	69.8018	pass	5	0.7			cerebellar granule cell stage S2
dipc-human-experiment08-cerebellum_cell0400	human	cerebellum	837471	2433027	72.7325	pass	11	23.6			cerebellar granule cell stage S4
dipc-human-experiment08-cerebellum_cell0401	human	cerebellum	705555	2018193	71.6109	pass	15	46			astrocyte
dipc-human-experiment08-cerebellum_cell0402	human	cerebellum	700099	1946241	74.2404	pass	20	83.6			cerebellar granule cell stage S5
dipc-human-experiment08-cerebellum_cell0403	human	cerebellum	780770	2174424	75.0458	pass	19	83.5			cerebellar granule cell stage S4
dipc-human-experiment08-cerebellum_cell0404	human	cerebellum	738199	1886915	69.2935	pass	1	0.1			cerebellar granule cell stage S1
dipc-human-experiment08-cerebellum_cell0405	human	cerebellum	753672	1993501	70.7146	pass	23	85.2			cerebellar granule cell stage S5
dipc-human-experiment08-cerebellum_cell0406	human	cerebellum	768732	2029468	72.8347	pass	11	23.6			cerebellar granule cell stage S3
dipc-human-experiment08-cerebellum_cell0407	human	cerebellum	845717	2368292	73.38	pass	23	85.2			cerebellar granule cell stage S4
dipc-human-experiment08-cerebellum_cell0408	human	cerebellum	634735	1544432	69.6059	pass	6	2.3			cerebellar granule cell stage S3
dipc-human-experiment08-cerebellum_cell0409	human	cerebellum	791163	2343462	68.8811	pass	5	0.7			cerebellar granule cell stage S2
dipc-human-experiment08-cerebellum_cell0410	human	cerebellum	746214	2014211	69.3382	pass	10	23.1			cerebellar granule cell stage S4
dipc-human-experiment08-cerebellum_cell0411	human	cerebellum	873391	2468979	76.6243	pass	23	85.2			mature oligodendrocyte
dipc-human-experiment08-cerebellum_cell0412	human	cerebellum	698530	1806912	71.899	pass	5	0.7			cerebellar granule cell stage S2
dipc-human-experiment08-cerebellum_cell0413	human	cerebellum	744793	1880641	73.4826	pass	11	23.6			cerebellar granule cell stage S3
dipc-human-experiment08-cerebellum_cell0414	human	cerebellum	748798	1895025	69.3319	pass	3	0.2			cerebellar granule cell stage S1
dipc-human-experiment08-cerebellum_cell0415	human	cerebellum	675738	1684407	66.3195	pass	5	0.7			cerebellar granule cell stage S1
dipc-human-experiment08-cerebellum_cell0416	human	cerebellum	776908	2035612	73.9689	pass	20	83.6			cerebellar granule cell stage S5
dipc-human-experiment08-cerebellum_cell0417	human	cerebellum	751781	1858609	74.7516	pass	23	85.2			cerebellar granule cell stage S3
dipc-human-experiment08-cerebellum_cell0418	human	cerebellum	772385	2080119	59.3725	pass	1	0.1			cerebellar granule cell stage S1
dipc-human-experiment08-cerebellum_cell0419	human	cerebellum	749196	1861037	69.622	pass	1	0.1			cerebellar granule cell stage S1
dipc-human-experiment08-cerebellum_cell0420	human	cerebellum	724402	2052358	75.5159	pass	16	51.9			cerebellar granule cell stage S3
dipc-human-experiment08-cerebellum_cell0421	human	cerebellum	824627	2464799	66.9881	pass	5	0.7			cerebellar granule cell stage S1
dipc-human-experiment08-cerebellum_cell0422	human	cerebellum	817379	2193185	72.3267	pass	5	0.7			cerebellar granule cell stage S2
dipc-human-experiment08-cerebellum_cell0423	human	cerebellum	858655	2542883	73.5699	pass	11	23.6			cerebellar granule cell stage S3
dipc-human-experiment08-cerebellum_cell0424	human	cerebellum	636691	1363058	76.969	pass	15	46			cerebellar granule cell stage S3
dipc-human-experiment08-cerebellum_cell0425	human	cerebellum	728817	1837186	72.9423	pass	6	2.3			cerebellar granule cell stage S2
dipc-human-experiment08-cerebellum_cell0426	human	cerebellum	754009	1970999	76.7853	pass	3	0.2			cerebellar granule cell stage S1
dipc-human-experiment08-cerebellum_cell0427	human	cerebellum	694909	1640615	75.481	pass	11	23.6			cerebellar granule cell stage S3
dipc-human-experiment08-cerebellum_cell0428	human	cerebellum	842795	2309895	73.3268	pass	11	23.6			cerebellar granule cell stage S3
dipc-human-experiment08-cerebellum_cell0429	human	cerebellum	795061	2036203	72.4031	pass	11	23.6			cerebellar granule cell stage S3
dipc-human-experiment08-cerebellum_cell0430	human	cerebellum	774638	2102086	69.9516	pass	5	0.7			cerebellar granule cell stage S2
dipc-human-experiment08-cerebellum_cell0431	human	cerebellum	757587	1945119	75.1392	pass	20	83.6			cerebellar granule cell stage S4
dipc-human-experiment08-cerebellum_cell0432	human	cerebellum	643033	1634872	73.2143	pass	1	0.1			cerebellar granule cell stage S1
dipc-human-experiment08-cerebellum_cell0433	human	cerebellum	847791	2752016	68.7829	pass	16	51.9			astrocyte
dipc-human-experiment08-cerebellum_cell0434	human	cerebellum	775511	2319910	65.7719	pass	10	23.1			cerebellar granule cell stage S4
dipc-human-experiment08-cerebellum_cell0435	human	cerebellum	719968	1780576	78.3221	pass	6	2.3			oligodendrocyte progenitor
dipc-human-experiment08-cerebellum_cell0436	human	cerebellum	850243	2284597	72.8826	pass	1	0.1			oligodendrocyte progenitor
dipc-human-experiment08-cerebellum_cell0437	human	cerebellum	742550	2282618	74.5167	pass	3	0.2			cerebellar granule cell stage S1
dipc-human-experiment08-cerebellum_cell0438	human	cerebellum	809896	2238983	77.347	pass	15	46			cerebellar granule cell stage S4
dipc-human-experiment08-cerebellum_cell0439	human	cerebellum	844193	2475799	76.117	pass	11	23.6			cerebellar granule cell stage S4
dipc-human-experiment08-cerebellum_cell0440	human	cerebellum	834520	2318112	77.4818	pass	15	46			cerebellar granule cell stage S3
dipc-human-experiment08-cerebellum_cell0441	human	cerebellum	579195	1190945	76.1602	pass	23	85.2			cerebellar granule cell stage S5
dipc-human-experiment08-cerebellum_cell0442	human	cerebellum	729768	2020034	73.1574	pass	16	51.9			cerebellar granule cell stage S4
dipc-human-experiment08-cerebellum_cell0443	human	cerebellum	805893	2059083	66.3625	pass	2	0.1			mature oligodendrocyte
dipc-human-experiment08-cerebellum_cell0444	human	cerebellum	753484	2177056	70.7755	pass	10	23.1			cerebellar granule cell stage S3
dipc-human-experiment08-cerebellum_cell0445	human	cerebellum	666849	1577520	77.2761	pass	20	83.6			cerebellar granule cell stage S4
dipc-human-experiment08-cerebellum_cell0446	human	cerebellum	846014	2508407	75.8388	pass	6	2.3			cerebellar granule cell stage S2
dipc-human-experiment08-cerebellum_cell0447	human	cerebellum	850122	2441478	69.4094	pass	19	83.5			cerebellar granule cell stage S4
dipc-human-experiment08-cerebellum_cell0448	human	cerebellum	785690	2227202	68.2987	pass	2	0.1			oligodendrocyte progenitor
dipc-human-experiment08-cerebellum_cell0449	human	cerebellum	814463	2265608	67.0926	pass	3	0.2			cerebellar granule cell stage S1
dipc-human-experiment08-cerebellum_cell0450	human	cerebellum	802106	2132795	72.3403	pass	21	84.2			cerebellar granule cell stage S3
dipc-human-experiment08-cerebellum_cell0451	human	cerebellum	923900	3056924	76.0329	pass	23	85.2			cerebellar granule cell stage S4
dipc-human-experiment08-cerebellum_cell0452	human	cerebellum	839760	2397961	73.2391	pass	11	23.6			cerebellar granule cell stage S4
dipc-human-experiment08-cerebellum_cell0453	human	cerebellum	879017	2664528	71.3086	pass	23	85.2			cerebellar granule cell stage S4
dipc-human-experiment08-cerebellum_cell0454	human	cerebellum	736295	1888096	66.5437	pass	19	83.5			cerebellar granule cell stage S5
dipc-human-experiment08-cerebellum_cell0455	human	cerebellum	827846	2339326	68.2808	pass	6	2.3			cerebellar granule cell stage S2
dipc-human-experiment08-cerebellum_cell0456	human	cerebellum	769706	2256445	76.7033	pass	3	0.2			cerebellar granule cell stage S1
dipc-human-experiment08-cerebellum_cell0457	human	cerebellum	805441	2182029	71.5416	pass	19	83.5			cerebellar granule cell stage S5
dipc-human-experiment08-cerebellum_cell0458	human	cerebellum	857657	2447041	70.2197	pass	5	0.7			cerebellar granule cell stage S2
dipc-human-experiment08-cerebellum_cell0459	human	cerebellum	775879	1983270	67.7247	pass	5	0.7			cerebellar granule cell stage S2
dipc-human-experiment08-cerebellum_cell0460	human	cerebellum	783037	2050359	80.4225	pass	20	83.6			cerebellar granule cell stage S5
dipc-human-experiment08-cerebellum_cell0461	human	cerebellum	533034	1209743	71.6219	pass	10	23.1			cerebellar granule cell stage S5
dipc-human-experiment08-cerebellum_cell0462	human	cerebellum	776169	2192063	76.7564	pass	3	0.2			cerebellar granule cell stage S1
dipc-human-experiment08-cerebellum_cell0463	human	cerebellum	702892	1600928	74.899	pass	23	85.2			oligodendrocyte progenitor
dipc-human-experiment08-cerebellum_cell0464	human	cerebellum	750020	1862170	78.6862	pass	15	46			cerebellar granule cell stage S4
dipc-human-experiment08-cerebellum_cell0465	human	cerebellum	724305	1833452	70.3705	pass	5	0.7			cerebellar granule cell stage S2
dipc-human-experiment08-cerebellum_cell0466	human	cerebellum	818771	2149078	73.4875	pass	11	23.6			cerebellar granule cell stage S3
dipc-human-experiment08-cerebellum_cell0467	human	cerebellum	812995	2257754	69.2186	pass	5	0.7			cerebellar granule cell stage S1
dipc-human-experiment08-cerebellum_cell0468	human	cerebellum	573887	1311427	58.9201	pass	10	23.1			forebrain neuron stage S2
dipc-human-experiment08-cerebellum_cell0469	human	cerebellum	789541	2145348	75.0363	pass	6	2.3			cerebellar granule cell stage S3
dipc-human-experiment08-cerebellum_cell0470	human	cerebellum	841302	2437169	71.3526	pass	11	23.6			cerebellar granule cell stage S4
dipc-human-experiment08-cerebellum_cell0471	human	cerebellum	881648	2462721	74.1657	pass	23	85.2			mature oligodendrocyte
dipc-human-experiment08-cerebellum_cell0472	human	cerebellum	829365	2300332	73.8601	pass	23	85.2			cerebellar granule cell stage S5
dipc-human-experiment08-cerebellum_cell0473	human	cerebellum	747886	2074914	72.06	pass	1	0.1			cerebellar granule cell stage S2
dipc-human-experiment08-cerebellum_cell0474	human	cerebellum	804777	2335690	75.3279	pass	16	51.9			cerebellar granule cell stage S4
dipc-human-experiment08-cerebellum_cell0475	human	cerebellum	840554	2291799	77.5378	pass	15	46			cerebellar granule cell stage S4
dipc-human-experiment08-cerebellum_cell0476	human	cerebellum	342750	955573	76.7101	pass	3	0.2			cerebellar granule cell stage S1
dipc-human-experiment08-cerebellum_cell0477	human	cerebellum	750807	1951588	65.3324	pass	2	0.1			oligodendrocyte progenitor
dipc-human-experiment08-cerebellum_cell0478	human	cerebellum	850299	2285542	75.7362	pass	15	46			cerebellar granule cell stage S4
dipc-human-experiment08-cerebellum_cell0479	human	cerebellum	712206	1895562	76.0955	pass	3	0.2			cerebellar granule cell stage S1
dipc-human-experiment08-cerebellum_cell0480	human	cerebellum	752219	1987280	72.1	pass	19	83.5			cerebellar granule cell stage S4
dipc-human-experiment08-cerebellum_cell0481	human	cerebellum	618970	1376005	76.8121	pass	20	83.6			cerebellar granule cell stage S5
dipc-human-experiment08-cerebellum_cell0482	human	cerebellum	646986	1541871	71.9682	pass	3	0.2			cerebellar granule cell stage S1
dipc-human-experiment08-cerebellum_cell0483	human	cerebellum	686609	1757112	69.3724	pass	5	0.7			cerebellar granule cell stage S2
dipc-human-experiment08-cerebellum_cell0484	human	cerebellum	644568	1431039	77.7609	pass	3	0.2			cerebellar granule cell stage S1
dipc-human-experiment08-cerebellum_cell0485	human	cerebellum	660422	1756967	73.0003	pass	10	23.1			cerebellar granule cell stage S5
dipc-human-experiment08-cerebellum_cell0486	human	cerebellum	689948	1649199	72.8156	pass	11	23.6			cerebellar granule cell stage S3
dipc-human-experiment08-cerebellum_cell0487	human	cerebellum	701377	1772763	75.5636	pass	20	83.6			cerebellar granule cell stage S4
dipc-human-experiment08-cerebellum_cell0488	human	cerebellum	598370	1292429	75.9096	pass	6	2.3			cerebellar granule cell stage S2
dipc-human-experiment08-cerebellum_cell0489	human	cerebellum	643318	1514885	73.2659	pass	23	85.2			cerebellar granule cell stage S5
dipc-human-experiment08-cerebellum_cell0490	human	cerebellum	755874	1857736	73.2848	pass	21	84.2			cerebellar granule cell stage S3
dipc-human-experiment08-cerebellum_cell0491	human	cerebellum	634108	1547663	73.69	pass	20	83.6			cerebellar granule cell stage S5
dipc-human-experiment08-cerebellum_cell0492	human	cerebellum	580695	1365838	78.0764	pass	3	0.2			cerebellar granule cell stage S1
dipc-human-experiment08-cerebellum_cell0493	human	cerebellum	553402	1156313	75.638	pass	3	0.2			oligodendrocyte progenitor
dipc-human-experiment08-cerebellum_cell0494	human	cerebellum	670677	1575359	70.9422	pass	5	0.7			cerebellar granule cell stage S2
dipc-human-experiment08-cerebellum_cell0495	human	cerebellum	712344	1664666	70.3454	pass	23	85.2			cerebellar granule cell stage S5
dipc-human-experiment08-cerebellum_cell0496	human	cerebellum	731161	1730851	72.4675	pass	11	23.6			cerebellar granule cell stage S4
dipc-human-experiment08-cerebellum_cell0497	human	cerebellum	490036	1081577	69.0074	pass	3	0.2			cerebellar granule cell stage S1
dipc-human-experiment08-cerebellum_cell0498	human	cerebellum	634204	1478431	72.3412	pass	6	2.3			cerebellar granule cell stage S3
dipc-human-experiment08-cerebellum_cell0499	human	cerebellum	646393	1538385	74.5891	pass	15	46			cerebellar granule cell stage S3
dipc-human-experiment08-cerebellum_cell0500	human	cerebellum	577767	1202432	73.7216	pass	1	0.1			cerebellar granule cell stage S1
dipc-human-experiment08-cerebellum_cell0501	human	cerebellum	552976	1204504	77.8341	pass	3	0.2			oligodendrocyte progenitor
dipc-human-experiment08-cerebellum_cell0502	human	cerebellum	722074	1723865	78.184	pass	15	46			cerebellar granule cell stage S5
dipc-human-experiment08-cerebellum_cell0503	human	cerebellum	699394	1656974	72.2864	pass	11	23.6			cerebellar granule cell stage S3
dipc-human-experiment08-cerebellum_cell0504	human	cerebellum	579810	1220604	74.0242	pass	15	46			cerebellar granule cell stage S5
dipc-human-experiment08-cerebellum_cell0505	human	cerebellum	647505	1546981	73.3628	pass	23	85.2			cerebellar granule cell stage S5
dipc-human-experiment08-cerebellum_cell0506	human	cerebellum	648960	1479413	75.6896	pass	20	83.6			cerebellar granule cell stage S5
dipc-human-experiment08-cerebellum_cell0507	human	cerebellum	618287	1423176	74.4748	pass	3	0.2			cerebellar granule cell stage S1
dipc-human-experiment08-cerebellum_cell0508	human	cerebellum	655309	1532513	78.058	pass	5	0.7			mature oligodendrocyte
dipc-human-experiment08-cerebellum_cell0509	human	cerebellum	620861	1371745	72.4868	pass	6	2.3			cerebellar granule cell stage S2
dipc-human-experiment08-cerebellum_cell0510	human	cerebellum	623795	1358847	75.7367	pass	21	84.2			cerebellar granule cell stage S3
dipc-human-experiment08-cerebellum_cell0511	human	cerebellum	630258	1400128	72.3415	pass	1	0.1			cerebellar granule cell stage S1
dipc-human-experiment08-cerebellum_cell0512	human	cerebellum	1242	2394	39.211	fail
dipc-human-experiment08-cerebellum_cell0513	human	cerebellum	525088	1105243	73.4429	pass	16	51.9			cerebellar granule cell stage S4
dipc-human-experiment08-cerebellum_cell0514	human	cerebellum	678330	1639528	71.7795	pass	11	23.6			cerebellar granule cell stage S3
dipc-human-experiment08-cerebellum_cell0515	human	cerebellum	670197	1490464	80.6021	pass	15	46			cerebellar granule cell stage S3
dipc-human-experiment08-cerebellum_cell0516	human	cerebellum	657789	1688838	74.1391	pass	6	2.3			cerebellar granule cell stage S2
dipc-human-experiment08-cerebellum_cell0517	human	cerebellum	765913	1975921	73.6183	pass	6	2.3			cerebellar granule cell stage S2
dipc-human-experiment08-cerebellum_cell0518	human	cerebellum	681526	1580095	72.5664	pass	3	0.2			cerebellar granule cell stage S1
dipc-human-experiment08-cerebellum_cell0519	human	cerebellum	722927	1860294	75.7071	pass	23	85.2			cerebellar granule cell stage S5
dipc-human-experiment08-cerebellum_cell0520	human	cerebellum	525177	1024578	74.901	pass	11	23.6			cerebellar granule cell stage S4
dipc-human-experiment08-cerebellum_cell0521	human	cerebellum	609212	1382531	76.6699	pass	20	83.6			cerebellar granule cell stage S5
dipc-human-experiment08-cerebellum_cell0522	human	cerebellum	717268	1708113	73.3698	pass	6	2.3			cerebellar granule cell stage S2
dipc-human-experiment08-cerebellum_cell0523	human	cerebellum	576637	1254271	74.9726	pass	3	0.2			cerebellar granule cell stage S1
dipc-human-experiment08-cerebellum_cell0524	human	cerebellum	628544	1476660	74.8333	pass	16	51.9			forebrain neuron stage S2
dipc-human-experiment08-cerebellum_cell0525	human	cerebellum	604435	1345924	74.9222	pass	23	85.2			cerebellar granule cell stage S4
dipc-human-experiment08-cerebellum_cell0526	human	cerebellum	648984	1573699	75.7131	pass	3	0.2			cerebellar granule cell stage S1
dipc-human-experiment08-cerebellum_cell0527	human	cerebellum	684953	1602264	71.8938	pass	20	83.6			cerebellar granule cell stage S3
dipc-human-experiment08-cerebellum_cell0528	human	cerebellum	595386	1364090	67.9841	pass	5	0.7			cerebellar granule cell stage S2
dipc-human-experiment08-cerebellum_cell0529	human	cerebellum	719369	1923659	68.5637	pass	5	0.7			cerebellar granule cell stage S1
dipc-human-experiment08-cerebellum_cell0530	human	cerebellum	769057	2038055	69.981	pass	6	2.3			cerebellar granule cell stage S2
dipc-human-experiment08-cerebellum_cell0531	human	cerebellum	596374	1292424	70.1099	pass	5	0.7			cerebellar granule cell stage S2
dipc-human-experiment08-cerebellum_cell0532	human	cerebellum	676761	1526675	78.2725	pass	15	46			cerebellar granule cell stage S3
dipc-human-experiment08-cerebellum_cell0533	human	cerebellum	701950	1966685	68.4412	pass	16	51.9			cerebellar granule cell stage S5
dipc-human-experiment08-cerebellum_cell0534	human	cerebellum	675753	1668103	73.8854	pass	1	0.1			oligodendrocyte progenitor
dipc-human-experiment08-cerebellum_cell0535	human	cerebellum	766408	2061449	71.2872	pass	6	2.3			cerebellar granule cell stage S2
dipc-human-experiment08-cerebellum_cell0536	human	cerebellum	640579	1444218	71.6469	pass	15	46			cerebellar granule cell stage S5
dipc-human-experiment08-cerebellum_cell0537	human	cerebellum	479712	926203	66.8724	pass	5	0.7			cerebellar granule cell stage S2
dipc-human-experiment08-cerebellum_cell0538	human	cerebellum	724037	1773797	77.2064	pass	3	0.2			cerebellar granule cell stage S1
dipc-human-experiment08-cerebellum_cell0539	human	cerebellum	627750	1406247	70.6874	pass	16	51.9			cerebellar granule cell stage S3
dipc-human-experiment08-cerebellum_cell0540	human	cerebellum	430104	1003083	72.665	pass	16	51.9			astrocyte
dipc-human-experiment08-cerebellum_cell0541	human	cerebellum	479925	929861	73.6386	pass	5	0.7			cerebellar granule cell stage S2
dipc-human-experiment08-cerebellum_cell0542	human	cerebellum	686204	1628763	67.976	pass	3	0.2			cerebellar granule cell stage S1
dipc-human-experiment08-cerebellum_cell0543	human	cerebellum	693216	1643312	73.6177	pass	6	2.3			cerebellar granule cell stage S2
dipc-human-experiment08-cerebellum_cell0544	human	cerebellum	1385	2637	37.8339	fail
dipc-human-experiment08-cerebellum_cell0545	human	cerebellum	715418	1649159	76.9524	pass	23	85.2			cerebellar granule cell stage S3
dipc-human-experiment08-cerebellum_cell0546	human	cerebellum	686695	1594563	75.649	pass	15	46			cerebellar granule cell stage S3
dipc-human-experiment08-cerebellum_cell0547	human	cerebellum	772524	2235451	77.0394	pass	3	0.2			oligodendrocyte progenitor
dipc-human-experiment08-cerebellum_cell0548	human	cerebellum	685985	1731300	71.4581	pass	5	0.7			cerebellar granule cell stage S2
dipc-human-experiment08-cerebellum_cell0549	human	cerebellum	662217	1710369	71.4997	pass	5	0.7			cerebellar granule cell stage S2
dipc-human-experiment08-cerebellum_cell0550	human	cerebellum	635475	1427580	71.2278	pass	5	0.7			cerebellar granule cell stage S2
dipc-human-experiment08-cerebellum_cell0551	human	cerebellum	686546	1706811	77.2237	pass	3	0.2			cerebellar granule cell stage S1
dipc-human-experiment08-cerebellum_cell0552	human	cerebellum	656747	1598416	73.4115	pass	23	85.2			cerebellar granule cell stage S4
dipc-human-experiment08-cerebellum_cell0553	human	cerebellum	685402	1586177	73.8381	pass	6	2.3			cerebellar granule cell stage S2
dipc-human-experiment08-cerebellum_cell0554	human	cerebellum	648001	1582604	74.4953	pass	16	51.9			cerebellar granule cell stage S3
dipc-human-experiment08-cerebellum_cell0555	human	cerebellum	639887	1414175	72.5281	pass	11	23.6			cerebellar granule cell stage S3
dipc-human-experiment08-cerebellum_cell0556	human	cerebellum	690230	1682610	68.8358	pass	5	0.7			cerebellar granule cell stage S2
dipc-human-experiment08-cerebellum_cell0557	human	cerebellum	491102	997828	73.7183	pass	21	84.2			cerebellar granule cell stage S4
dipc-human-experiment08-cerebellum_cell0558	human	cerebellum	709395	1774672	74.5196	pass	6	2.3			cerebellar granule cell stage S2
dipc-human-experiment08-cerebellum_cell0559	human	cerebellum	621860	1315185	72.104	pass	6	2.3			cerebellar granule cell stage S2
dipc-human-experiment08-cerebellum_cell0560	human	cerebellum	676300	1537067	68.3918	pass	11	23.6			cerebellar granule cell stage S3
dipc-human-experiment08-cerebellum_cell0561	human	cerebellum	668751	1518798	76.2154	pass	15	46			cerebellar granule cell stage S4
dipc-human-experiment08-cerebellum_cell0562	human	cerebellum	717070	1713468	61.2903	pass	2	0.1			cerebellar granule cell stage S1
dipc-human-experiment08-cerebellum_cell0563	human	cerebellum	691429	1675247	72.6738	pass	6	2.3			cerebellar granule cell stage S2
dipc-human-experiment08-cerebellum_cell0564	human	cerebellum	516095	1081272	71.8501	pass	10	23.1			cerebellar granule cell stage S4
dipc-human-experiment08-cerebellum_cell0565	human	cerebellum	539526	1178081	71.5778	pass	5	0.7			cerebellar granule cell stage S2
dipc-human-experiment08-cerebellum_cell0566	human	cerebellum	647133	1508387	69.9491	pass	5	0.7			cerebellar granule cell stage S2
dipc-human-experiment08-cerebellum_cell0567	human	cerebellum	540415	1162626	78.9771	pass	3	0.2			cerebellar granule cell stage S1
dipc-human-experiment08-cerebellum_cell0568	human	cerebellum	651894	1504020	74.6141	pass	6	2.3			cerebellar granule cell stage S2
dipc-human-experiment08-cerebellum_cell0569	human	cerebellum	634829	1480048	76.7301	pass	16	51.9			mature oligodendrocyte
dipc-human-experiment08-cerebellum_cell0570	human	cerebellum	642437	1512011	71.7991	pass	6	2.3			cerebellar granule cell stage S2
dipc-human-experiment08-cerebellum_cell0571	human	cerebellum	619222	1386054	71.8208	pass	11	23.6			cerebellar granule cell stage S4
dipc-human-experiment08-cerebellum_cell0572	human	cerebellum	655986	1474698	71.4585	pass	15	46			cerebellar granule cell stage S4
dipc-human-experiment08-cerebellum_cell0573	human	cerebellum	563852	1208317	79.2678	pass	3	0.2			cerebellar granule cell stage S1
dipc-human-experiment08-cerebellum_cell0574	human	cerebellum	598760	1296914	78.4792	pass	23	85.2			cerebellar granule cell stage S5
dipc-human-experiment08-cerebellum_cell0575	human	cerebellum	630832	1477222	78.3625	pass	3	0.2			cerebellar granule cell stage S1
dipc-human-experiment08-cerebellum_cell0576	human	cerebellum	595629	1360809	74.4002	pass	6	2.3			cerebellar granule cell stage S2
dipc-human-experiment08-cerebellum_cell0577	human	cerebellum	470450	997604	74.9023	pass	3	0.2			cerebellar granule cell stage S1
dipc-human-experiment08-cerebellum_cell0578	human	cerebellum	551966	1261798	75.8255	pass	3	0.2			cerebellar granule cell stage S1
dipc-human-experiment08-cerebellum_cell0579	human	cerebellum	643818	1579737	75.9051	pass	3	0.2			cerebellar granule cell stage S1
dipc-human-experiment08-cerebellum_cell0580	human	cerebellum	580873	1264939	71.3226	pass	3	0.2			cerebellar granule cell stage S1
dipc-human-experiment08-cerebellum_cell0581	human	cerebellum	686522	1755006	66.4879	pass	11	23.6			cerebellar granule cell stage S3
dipc-human-experiment08-cerebellum_cell0582	human	cerebellum	617380	1423304	74.3608	pass	21	84.2			cerebellar granule cell stage S5
dipc-human-experiment08-cerebellum_cell0583	human	cerebellum	580465	1415439	70.9135	pass	16	51.9			cerebellar granule cell stage S5
dipc-human-experiment08-cerebellum_cell0584	human	cerebellum	505966	1047667	68.0226	pass	5	0.7			cerebellar granule cell stage S2
dipc-human-experiment08-cerebellum_cell0585	human	cerebellum	603398	1396919	68.8653	pass	19	83.5			cerebellar granule cell stage S4
dipc-human-experiment08-cerebellum_cell0586	human	cerebellum	559053	1352457	66.7339	pass	1	0.1			cerebellar granule cell stage S1
dipc-human-experiment08-cerebellum_cell0587	human	cerebellum	592351	1394126	72.4548	pass	3	0.2			cerebellar granule cell stage S1
dipc-human-experiment08-cerebellum_cell0588	human	cerebellum	611536	1407971	75.1377	pass	15	46			cerebellar granule cell stage S4
dipc-human-experiment08-cerebellum_cell0589	human	cerebellum	490083	1071355	70.5185	pass	10	23.1			cerebellar granule cell stage S4
dipc-human-experiment08-cerebellum_cell0590	human	cerebellum	628563	1499394	73.1033	pass	16	51.9			cerebellar granule cell stage S3
dipc-human-experiment08-cerebellum_cell0591	human	cerebellum	645167	1554378	78.1413	pass	3	0.2			cerebellar granule cell stage S1
dipc-human-experiment08-cerebellum_cell0592	human	cerebellum	704354	1708730	72.5344	pass	11	23.6			cerebellar granule cell stage S3
dipc-human-experiment08-cerebellum_cell0593	human	cerebellum	633224	1498033	72.9645	pass	19	83.5			cerebellar granule cell stage S4
dipc-human-experiment08-cerebellum_cell0594	human	cerebellum	667670	1566254	71.0968	pass	6	2.3			cerebellar granule cell stage S3
dipc-human-experiment08-cerebellum_cell0595	human	cerebellum	665545	1629376	77.9331	pass	3	0.2			cerebellar granule cell stage S1
dipc-human-experiment08-cerebellum_cell0596	human	cerebellum	551060	1205383	63.5297	pass	2	0.1			cerebellar granule cell stage S2
dipc-human-experiment08-cerebellum_cell0597	human	cerebellum	564405	1220034	74.4768	pass	11	23.6			cerebellar granule cell stage S3
dipc-human-experiment08-cerebellum_cell0598	human	cerebellum	608937	1435280	69.7516	pass	6	2.3			oligodendrocyte progenitor
dipc-human-experiment08-cerebellum_cell0599	human	cerebellum	620231	1490567	77.024	pass	3	0.2			cerebellar granule cell stage S1
dipc-human-experiment08-cerebellum_cell0600	human	cerebellum	566936	1207267	68.9088	pass	11	23.6			cerebellar granule cell stage S3
dipc-human-experiment08-cerebellum_cell0601	human	cerebellum	661921	1622447	77.8498	pass	15	46			cerebellar granule cell stage S5
dipc-human-experiment08-cerebellum_cell0602	human	cerebellum	664434	1532725	75.9519	pass	23	85.2			cerebellar granule cell stage S4
dipc-human-experiment08-cerebellum_cell0603	human	cerebellum	680250	1603499	73.4489	pass	1	0.1			cerebellar granule cell stage S1
dipc-human-experiment08-cerebellum_cell0604	human	cerebellum	586876	1330919	66.6272	pass	6	2.3			cerebellar granule cell stage S2
dipc-human-experiment08-cerebellum_cell0605	human	cerebellum	522602	1149112	76.2492	pass	3	0.2			cerebellar granule cell stage S1
dipc-human-experiment08-cerebellum_cell0606	human	cerebellum	634819	1426177	74.8785	pass	11	23.6			cerebellar granule cell stage S4
dipc-human-experiment08-cerebellum_cell0607	human	cerebellum	586895	1317936	68.5138	pass	16	51.9			cerebellar granule cell stage S3
dipc-human-experiment08-cerebellum_cell0608	human	cerebellum	600413	1330329	70.9199	pass	11	23.6			cerebellar granule cell stage S4
dipc-human-experiment08-cerebellum_cell0609	human	cerebellum	596983	1277106	74.9199	pass	21	84.2			cerebellar granule cell stage S3
dipc-human-experiment08-cerebellum_cell0610	human	cerebellum	653557	1501465	75.7813	pass	6	2.3			cerebellar granule cell stage S2
dipc-human-experiment08-cerebellum_cell0611	human	cerebellum	678603	1534400	77.3183	pass	15	46			cerebellar granule cell stage S4
dipc-human-experiment08-cerebellum_cell0612	human	cerebellum	678507	1651727	77.4243	pass	21	84.2			cerebellar granule cell stage S4
dipc-human-experiment08-cerebellum_cell0613	human	cerebellum	769523	1913313	59.1654	pass	2	0.1			cerebellar granule cell stage S1
dipc-human-experiment08-cerebellum_cell0614	human	cerebellum	664432	1483046	78.4095	pass	15	46			cerebellar granule cell stage S5
dipc-human-experiment08-cerebellum_cell0615	human	cerebellum	696403	1733705	75.4588	pass	23	85.2			cerebellar granule cell stage S5
dipc-human-experiment08-cerebellum_cell0616	human	cerebellum	430966	793575	70.7961	pass	5	0.7			cerebellar granule cell stage S2
dipc-human-experiment08-cerebellum_cell0617	human	cerebellum	581134	1291678	71.7733	pass	5	0.7			cerebellar granule cell stage S2
dipc-human-experiment08-cerebellum_cell0618	human	cerebellum	609578	1434665	67.9385	pass	5	0.7			cerebellar granule cell stage S2
dipc-human-experiment08-cerebellum_cell0619	human	cerebellum	596878	1336160	74.9408	pass	3	0.2			cerebellar granule cell stage S1
dipc-human-experiment08-cerebellum_cell0620	human	cerebellum	620713	1426406	74.297	pass	11	23.6			cerebellar granule cell stage S4
dipc-human-experiment08-cerebellum_cell0621	human	cerebellum	647241	1443051	68.6778	pass	3	0.2			cerebellar granule cell stage S1
dipc-human-experiment08-cerebellum_cell0622	human	cerebellum	641846	1488274	74.5613	pass	15	46			cerebellar granule cell stage S3
dipc-human-experiment08-cerebellum_cell0623	human	cerebellum	619195	1443003	71.6978	pass	16	51.9			cerebellar granule cell stage S5
dipc-human-experiment08-cerebellum_cell0624	human	cerebellum	604111	1380538	78.3191	pass	16	51.9			cerebellar granule cell stage S3
dipc-human-experiment08-cerebellum_cell0625	human	cerebellum	724486	1934723	76.4574	pass	20	83.6			cerebellar granule cell stage S5
dipc-human-experiment08-cerebellum_cell0626	human	cerebellum	704892	1790935	73.2162	pass	5	0.7			cerebellar granule cell stage S1
dipc-human-experiment08-cerebellum_cell0627	human	cerebellum	552388	1162905	73.3361	pass	23	85.2			cerebellar granule cell stage S4
dipc-human-experiment08-cerebellum_cell0628	human	cerebellum	585120	1317654	74.0636	pass	16	51.9			cerebellar granule cell stage S4
dipc-human-experiment08-cerebellum_cell0629	human	cerebellum	764754	2036828	76.489	pass	21	84.2			cerebellar granule cell stage S3
dipc-human-experiment08-cerebellum_cell0630	human	cerebellum	635347	1491212	73.7772	pass	6	2.3			cerebellar granule cell stage S2
dipc-human-experiment08-cerebellum_cell0631	human	cerebellum	632221	1567668	69.5996	pass	1	0.1			cerebellar granule cell stage S1
dipc-human-experiment08-cerebellum_cell0632	human	cerebellum	580136	1322949	70.0963	pass	5	0.7			cerebellar granule cell stage S2
dipc-human-experiment08-cerebellum_cell0633	human	cerebellum	437415	815963	73.9881	pass	20	83.6			cerebellar granule cell stage S4
dipc-human-experiment08-cerebellum_cell0634	human	cerebellum	642304	1450959	74.8747	pass	6	2.3			cerebellar granule cell stage S3
dipc-human-experiment08-cerebellum_cell0635	human	cerebellum	597166	1302061	72.1769	pass	5	0.7			cerebellar granule cell stage S2
dipc-human-experiment08-cerebellum_cell0636	human	cerebellum	604417	1464227	68.3285	pass	5	0.7			cerebellar granule cell stage S3
dipc-human-experiment08-cerebellum_cell0637	human	cerebellum	471271	900165	73.9118	pass	23	85.2			cerebellar granule cell stage S3
dipc-human-experiment08-cerebellum_cell0638	human	cerebellum	662789	1583183	73.9386	pass	23	85.2			cerebellar granule cell stage S3
dipc-human-experiment08-cerebellum_cell0639	human	cerebellum	648642	1509074	75.3898	pass	5	0.7			mature oligodendrocyte
dipc-human-experiment08-cerebellum_cell0640	human	cerebellum	635205	1466637	74.6731	pass	11	23.6			cerebellar granule cell stage S4
dipc-human-experiment08-cerebellum_cell0641	human	cerebellum	578179	1286295	66.4938	pass	5	0.7			cerebellar granule cell stage S2
dipc-human-experiment08-cerebellum_cell0642	human	cerebellum	584896	1254011	72.8887	pass	21	84.2			cerebellar granule cell stage S5
dipc-human-experiment08-cerebellum_cell0643	human	cerebellum	711398	1885741	77.8814	pass	15	46			cerebellar granule cell stage S5
dipc-human-experiment08-cerebellum_cell0644	human	cerebellum	646251	1549842	71.86	pass	11	23.6			oligodendrocyte progenitor
dipc-human-experiment08-cerebellum_cell0645	human	cerebellum	595039	1408414	71.5113	pass	5	0.7			cerebellar granule cell stage S2
dipc-human-experiment08-cerebellum_cell0646	human	cerebellum	550676	1197864	68.6663	pass	5	0.7			cerebellar granule cell stage S2
dipc-human-experiment08-cerebellum_cell0647	human	cerebellum	645389	1471591	79.6407	pass	21	84.2			cerebellar granule cell stage S3
dipc-human-experiment08-cerebellum_cell0648	human	cerebellum	660134	1576266	76.7999	pass	15	46			cerebellar granule cell stage S3
dipc-human-experiment08-cerebellum_cell0649	human	cerebellum	587984	1351675	76.2834	pass	6	2.3			cerebellar granule cell stage S5
dipc-human-experiment08-cerebellum_cell0650	human	cerebellum	766015	1839612	78.2297	pass	15	46			cerebellar granule cell stage S3
dipc-human-experiment08-cerebellum_cell0651	human	cerebellum	577308	1221346	73.6492	pass	3	0.2			cerebellar granule cell stage S1
dipc-human-experiment08-cerebellum_cell0652	human	cerebellum	580176	1310470	72.4784	pass	20	83.6			cerebellar granule cell stage S5
dipc-human-experiment08-cerebellum_cell0653	human	cerebellum	428801	778088	70.5059	pass	23	85.2			cerebellar granule cell stage S4
dipc-human-experiment08-cerebellum_cell0654	human	cerebellum	605591	1413738	77.5045	pass	3	0.2			cerebellar granule cell stage S1
dipc-human-experiment08-cerebellum_cell0655	human	cerebellum	624697	1333737	71.7322	pass	5	0.7			cerebellar granule cell stage S2
[truncated: 9,992 more rows]
