# Supplementary material for: Cerebellar Granule Cells Develop Non-neuronal 3D Genome Architecture over the Lifespan
Source: bioRxiv. 2023 Feb 27:2023.02.25.530020. Originally published 2023 Feb 25. Preprint. [Version 2] doi: 10.1101/2023.02.25.530020 (PMC9980173; doi:10.1101/2023.02.25.530020)
Supplement: Supplement 6 [file media-6.xlsx]

## Sheet: granule cell stage T1
gene name	average expression	log fold change	AUROC
FOXP2	-7.96544	13.9371	0.933189
MYO16	-7.53961	12.2972	0.914264
BOC	-9.58946	12.4441	0.900238
ROR1	-6.99622	9.5385	0.898588
AKAP6	-7.21674	8.51999	0.89404
ZEB1	-7.58572	9.39752	0.887419
RPS24	-6.6737	9.08496	0.886819
RPS11	-6.74958	8.7466	0.8776
RPL31	-7.56101	10.1014	0.87609
RPS27	-6.82346	8.54093	0.872891
DACH1	-7.33914	9.93289	0.864874
UNC5C	-6.47747	9.62678	0.863745
PPP2R2C	-9.13333	9.91418	0.862882
RPL39	-8.38458	10.249	0.860965
RPL32	-7.4792	9.10001	0.860305
PDE1C	-7.65529	9.72214	0.85648
PTPRK	-8.96797	10.7684	0.852898
LAMA2	-9.99721	11.4741	0.852767
GSE1	-9.33271	9.82705	0.85234
RPL28	-7.64622	8.56475	0.849933
RPL12	-9.48784	10.5574	0.849653
RPS8	-7.47824	8.32818	0.846801
RPS18	-7.87926	8.86861	0.846115
GAB1	-10.1783	10.0503	0.841179
RPL37	-7.66445	8.43698	0.839577
CASC15	-10.7185	10.4677	0.838839
SGCD	-10.061	10.4065	0.838366
RPL13	-7.22777	8.01895	0.838248
RPL35	-9.0633	9.73701	0.838
RPLP2	-7.64567	8.12606	0.833993
RPS20	-8.82278	9.32442	0.831426
RPL23	-8.02509	8.46153	0.829905
RPL36A	-8.83768	9.07192	0.82888
RPL41	-7.67228	7.28872	0.824296
GPC6	-6.80384	8.12929	0.8226
SEZ6L	-9.05378	8.56956	0.822301
RPS6	-8.91543	9.02707	0.822243
CARMIL1	-9.47084	8.82244	0.820917
RPL26	-8.07274	8.15452	0.820728
RPS15	-7.58111	7.54215	0.819587
RPL10A	-9.63389	9.26327	0.818114
COL25A1	-11.3838	9.63793	0.815768
RPL13A	-6.81246	6.29445	0.815331
SETBP1	-9.28308	8.07782	0.81343
NEO1	-9.87292	8.51842	0.813091
CRYBG3	-12.7533	9.61411	0.811503
CBFA2T2	-10.501	8.69053	0.810517
RPL6	-8.69404	8.36546	0.807981
RPS2	-9.49657	8.6482	0.806134
RPS19	-9.09068	8.16698	0.805915
RPL37A	-6.71299	5.85622	0.805808
GLI2	-13.0581	9.44437	0.805593
CCSER2	-10.1641	8.62573	0.805339
RPL22	-9.60632	8.98774	0.80526
RPS14	-9.70884	8.26214	0.798291
ZBTB20	-6.02023	3.18052	0.797482
RPS12	-9.48249	8.67944	0.796301
ADAMTS6	-13.2305	9.25818	0.795847
PLCH1	-12.5309	9.11195	0.795655
RPL24	-8.1451	7.43357	0.795505
MGAT4C	-10.7258	9.11013	0.795387
RPS4X	-9.71778	8.60515	0.794158
DCC	-12.3938	9.48095	0.791966
RPL38	-8.68255	7.6466	0.787807
ADARB2	-12.5809	9.15616	0.786923
NKAIN3	-8.12229	7.57383	0.786336
RPL19	-9.46752	8.08582	0.785661
SPNS2	-13.9152	8.80743	0.785397
TTC28	-10.3183	8.39293	0.785151
NTN1	-13.6132	8.75088	0.783163
RPS25	-8.88892	7.5529	0.782156
APBA2	-10.6471	7.82041	0.78057
SEMA6D	-9.77285	8.60844	0.780175
ROBO2	-6.27628	6.06067	0.779074
RPS17	-10.1002	8.03249	0.779024
RPS27A	-8.51806	7.02551	0.778724
RPL36	-10.0545	8.10125	0.777642
RPS9	-10.6944	8.35686	0.776556
KCNB2	-10.8295	8.4101	0.776455
TFDP2	-10.9456	7.82311	0.775288
RPS23	-8.54214	6.91349	0.770753
RPL23A	-9.5299	7.45761	0.769769
CTNND2	-6.73812	4.04518	0.769569
RPL11	-8.65652	7.17081	0.769064
RPL17	-8.51884	6.71318	0.765495
RPL18A	-10.0666	7.74147	0.764401
CCND2	-13.5815	8.01219	0.764334
RPL7	-9.80913	7.66618	0.763465
EEF1A1	-7.08736	4.94673	0.761376
DPY19L3	-13.1142	7.81334	0.761154
NDST3	-10.6326	7.20583	0.761016
ZNF536	-9.77213	6.57637	0.760313
LINC01473	-12.029	7.59691	0.759542
ATP8A1	-11.2501	7.33818	0.759476
RPL4	-11.1578	7.95639	0.758328
TPT1	-11.0955	7.91173	0.758132
UBA52	-11.2686	8	0.75808
RPS3	-10.0085	7.66299	0.756301
ZNF704	-9.67354	6.15093	0.755266
RPS21	-9.26902	6.76738	0.755207

## Sheet: granule cell stage T2
gene name	average expression	log fold change	AUROC
DACH1	-7.4523	9.92546	0.889294
NFIB	-5.59325	4.37591	0.888119
CASC15	-10.1789	11.1341	0.861667
UNC5C	-7.21475	8.97734	0.844809
PDE1C	-8.65174	8.80853	0.838343
RASGEF1B	-11.2754	10.5499	0.834224
ROBO2	-6.11959	6.28712	0.82451
MYO16	-10.3501	9.55543	0.817597
TMSB10	-11.0831	9.4506	0.815939
SOX4	-10.498	9.098	0.815728
SEZ6L	-9.82759	7.87121	0.810169
FOXP2	-12.0745	9.88439	0.808224
MGAT4C	-10.6338	9.30366	0.804591
PLPPR1	-10.9722	8.64818	0.804504
SEMA6A	-9.90158	7.06689	0.797792
CARMIL1	-10.5734	7.79042	0.795608
SEMA6D	-9.96246	8.50832	0.790921
TMSB4X	-10.3894	7.73329	0.790593
TUBB3	-11.4718	8.47991	0.789098
CACNA2D1	-7.77191	5.1494	0.788907
KCNQ3	-12.4165	8.85521	0.78873
GRIA2	-8.28137	5.09714	0.787613
AC099520.1	-11.811	8.54152	0.783713
CTNND2	-6.98653	3.83511	0.779478
NFIA	-6.05492	1.89609	0.778003
FRMD4A	-11.0183	8.03889	0.774143
PTPRK	-11.6261	8.16579	0.766175
TUBA1A	-9.83539	6.50455	0.765992
GPC6	-8.2148	6.77413	0.76344
FSTL4	-13.2713	8.02596	0.763392
EPB41L4A	-11.6966	7.31425	0.762149
NKAIN3	-9.28373	6.46795	0.759645
STMN2	-9.37272	5.77285	0.759205
SOX11	-14.19	8.03065	0.758316
NRG1	-6.91555	5.75315	0.755647
PTPRD	-6.77422	2.54095	0.752298
TUBB2B	-12.8693	7.4725	0.751485
EBF1	-9.09386	5.34507	0.750254
KLF12	-12.135	6.68298	0.749777
ENOX1	-11.883	6.69219	0.749506
MARCKS	-10.7059	6.33444	0.749347
MALAT1	-3.45816	0.530066	0.746438
MAML3	-8.09066	4.4285	0.741168
PTPRS	-12.9121	6.67301	0.736061
ZEB1	-11.1735	5.82864	0.735285
EBF3	-15.2498	7.38432	0.735267
AKAP6	-10.7095	5.03883	0.734762
TCF4	-7.14814	2.1071	0.732036
RPL37A	-8.26989	4.32694	0.729967
ZBTB20	-6.65638	2.56424	0.728937
TUBB	-13.0463	6.49096	0.723722
EYS	-13.7323	6.74531	0.722072
RPS11	-10.2806	5.22867	0.721153
RPS27	-10.2799	5.09715	0.720911
RPL28	-10.8735	5.35569	0.720346
AUTS2	-7.08604	2.99863	0.718326
SETBP1	-12.0258	5.35931	0.717629
CLSTN2	-13.6909	6.88879	0.716623
AC099792.1	-14.2251	6.39294	0.716442
RPS24	-10.6078	5.1583	0.715981
ZNF704	-11.1221	4.73571	0.715907
AFAP1	-14.9516	6.44525	0.714274
ZNF536	-11.3561	5.02726	0.713641
FBXL7	-14.1004	6.48084	0.710269
PHF20L1	-13.2659	5.61485	0.709191
CCSER2	-13.2583	5.55362	0.706793
ACTG1	-12.0928	5.4973	0.705935
RYR3	-14.1858	6.15608	0.705169
DPY19L3	-14.9939	5.97515	0.703174
MSI2	-11.4291	4.82696	0.703007
STMN1	-13.535	5.86205	0.702979
NHLH1	-16.1523	6.30725	0.702295
RPLP2	-10.8184	4.96806	0.701514
ELAVL2	-14.7281	5.92206	0.699915
ATP8A1	-13.3291	5.29084	0.698987
SCARB2	-14.6424	5.79733	0.698723
LRRC7	-14.6448	6.0296	0.698491
PBX3	-13.8157	5.61236	0.698218
APP	-11.4308	4.44402	0.696743
ERBB4	-7.24967	2.60151	0.694523
GAP43	-12.2134	5.21743	0.694433
IGFBPL1	-15.3516	5.88583	0.693678
PTMA	-11.2402	4.6564	0.693665
TOX3	-16.5473	6.04769	0.692982
CYYR1	-16.3589	5.96778	0.69193
THSD7A	-13.018	5.43086	0.685992
CELF2	-8.03207	3.44311	0.683783
PAX6	-12.8042	4.86856	0.683525
NDST4	-15.8694	5.64437	0.68258
LHX1	-14.6936	5.3582	0.681059
RPL10	-11.5716	4.53587	0.680364
PCBP3	-14.6122	5.04428	0.679346
NEO1	-13.6819	4.71362	0.679142
FNBP1L	-13.9795	4.91556	0.679122
MAP1B	-8.96636	2.85913	0.67878
RPS20	-13.318	4.82617	0.678624
CNTNAP5	-15.2862	5.54101	0.678563
TSPAN18	-15.3145	5.09903	0.674427
CBFA2T2	-14.4564	4.73776	0.674014
CD24	-16.8505	5.28042	0.671007

## Sheet: granule cell stage T3
gene name	average expression	log fold change	AUROC
GRIA2	-7.60486	5.86206	0.838906
CNTNAP2	-5.68818	5.81383	0.833034
NFIB	-6.33372	3.66358	0.821454
ERBB4	-5.83517	4.09979	0.809162
CELF2	-7.27536	4.27038	0.788861
SEMA6D	-10.5419	8.01472	0.775509
ROBO2	-6.96362	5.49148	0.769018
EPB41L4A	-11.5631	7.54434	0.768827
PLPPR1	-12.0296	7.66113	0.766212
DACH1	-10.2087	7.19396	0.765358
NAV3	-6.37626	4.05856	0.761356
GPC6	-8.47875	6.58566	0.760516
AC099520.1	-12.6713	7.75728	0.756898
MALAT1	-3.4818	0.512223	0.753516
PRKCA	-11.2612	6.97423	0.751135
UNC5C	-9.13259	7.10284	0.745315
SEMA6A	-11.0374	5.97866	0.743904
EYS	-13.2242	7.35648	0.741573
NRG1	-7.41847	5.30424	0.736794
THSD7A	-11.8597	6.69924	0.736058
FRMD4B	-13.9762	7.23467	0.734946
PRKCB	-10.0771	6.03495	0.733899
PHF20L1	-12.7513	6.21847	0.731772
LRRC7	-13.8648	6.91337	0.727726
CACNA2D1	-8.55813	4.39938	0.725654
MGAT4C	-12.9778	6.99163	0.724773
ZBTB20	-6.67873	2.57327	0.722263
CNTN5	-11.0094	6.88977	0.72176
MYO16	-13.1071	6.81866	0.716433
ZNF804A	-10.0299	5.63433	0.715742
TMSB4X	-12.6238	5.51513	0.700531
PDE1C	-11.6343	5.82871	0.698815
AUTS2	-7.46426	2.64437	0.697254
PRDM8	-15.8265	6.01649	0.697032
TUBA1A	-11.388	4.97749	0.696542
NDST4	-15.5701	6.02526	0.694853
FNBP1L	-13.5847	5.38632	0.694692
NELL2	-10.1999	4.33813	0.69461
ENOX1	-13.293	5.31522	0.692229
CLSTN2	-14.6722	5.95853	0.686702
TAFA5	-12.7692	4.94096	0.682386
SOX4	-14.1852	5.39174	0.681871
LDLRAD4	-10.0592	3.83616	0.679579
SEZ6L	-12.7087	4.98472	0.67955
TUBB2B	-14.9631	5.39671	0.679487
CASC15	-15.8978	5.34822	0.673083
PTPRS	-14.854	4.74468	0.667031
TUBB3	-14.9164	5.01729	0.666919
GRIN2B	-14.6697	4.91527	0.666617
NKAIN3	-11.1382	4.62761	0.664063
MTSS1	-13.0595	4.31673	0.663863
SH3GL2	-8.82362	2.80753	0.662531
GABRA2	-15.3388	4.81645	0.661986
EBF1	-10.6782	3.77055	0.660234
ZFPM2	-7.04261	2.00045	0.659448
NEO1	-14.0848	4.35527	0.659308
CHD7	-8.9611	3.03368	0.65913
CEP112	-13.243	4.35994	0.658383
PLCG2	-5.96668	1.8048	0.657243
PTPRK	-14.8892	4.88728	0.655667
MAML3	-9.12254	3.4149	0.653577
MARCKS	-12.9191	4.12074	0.6533
EGFR	-17.084	4.68026	0.652606
APC	-13.5463	3.96578	0.651513
ADAM23	-13.5636	3.95777	0.651397
ZNF536	-12.6806	3.71792	0.649433
PCDH11X	-14.562	4.3849	0.649214
NEDD4L	-13.2747	3.72708	0.648694
DSCAM	-10.9844	3.85665	0.648555
FRMD4A	-14.468	4.56536	0.646849
MAP2	-10.0852	2.73327	0.646801
CARMIL1	-14.2764	4.05132	0.644321
KLF12	-14.8514	3.95235	0.643989
KIF1B	-10.0825	2.69029	0.643879
EFNA5	-14.3775	4.27316	0.642601
DCX	-17.0339	4.23643	0.642348
PAX6	-13.7895	3.9087	0.641159
KCNB2	-14.9013	4.38953	0.640647
LRFN5	-13.9381	4.06849	0.640475
CHRM3	-15.9556	4.41657	0.63976
CCSER1	-9.24892	3.06231	0.639568
HS3ST4	-15.6487	4.38475	0.639461
PDE4D	-7.13481	2.8782	0.639067
FOXP2	-17.4489	4.43978	0.638933
EDIL3	-13.6075	3.91084	0.638119
ACTG1	-13.6985	3.90255	0.637995
SSTR2	-15.6921	4.18165	0.637808
LSAMP	-6.60931	1.68266	0.637669
PELI2	-12.4157	3.46326	0.637657
ADAMTSL3	-16.267	4.03841	0.635858
TCF4	-7.89606	1.35859	0.635368
SEMA3C	-16.2681	4.00945	0.634207
BICD1	-11.5969	2.94194	0.633475
SOX11	-18.0734	4.10766	0.632711
DSCAML1	-14.3572	3.75805	0.631766
KCNQ3	-17.1648	4.04648	0.631684
TUBB	-15.6342	3.89091	0.631302
LINC00461	-12.9424	3.26221	0.630973
TMSB10	-16.4216	4.03773	0.630885
APP	-12.6512	3.23529	0.630278

## Sheet: granule cell stage T4
gene name	average expression	log fold change	AUROC
CNTNAP2	-5.0118	6.82873	0.896514
CNTN5	-7.27122	11.282	0.872995
CHRM3	-9.8517	11.2589	0.862764
HS3ST4	-9.87758	10.8641	0.855844
PRKCB	-7.70419	8.90314	0.851776
GPC6	-6.77879	8.74947	0.84212
SEMA6D	-8.99113	10.0854	0.839125
ZNF804B	-11.0431	10.054	0.816419
THSD7A	-9.92597	9.1224	0.81163
CELF2	-6.7452	5.05206	0.806632
LRRC4C	-6.77009	6.56336	0.786216
GRIN2B	-11.5502	8.54042	0.783774
ADGRL3	-5.95404	3.71623	0.78321
PDE4D	-5.67819	4.59899	0.78183
NTM	-6.23931	3.60131	0.780573
KCNB2	-11.1605	8.66408	0.780554
NAV3	-5.96576	4.70008	0.779231
DLG2	-7.06475	4.87795	0.775584
PELI2	-9.41721	6.88683	0.770723
FRMPD4	-11.6614	8.34517	0.769313
NRG3	-8.41245	7.32774	0.769156
PLEKHA5	-9.62331	6.54783	0.768008
GALNTL6	-11.5969	8.44532	0.765186
NFIB	-6.33443	3.83943	0.764701
PDE1C	-10.1116	7.76351	0.755564
NECTIN3	-13.0716	7.64035	0.755182
LRRC7	-13.3036	7.85623	0.75446
ZNF804A	-9.10442	6.91115	0.753873
NRG1	-6.89264	6.13107	0.75295
EDIL3	-10.834	7.11164	0.748391
AUTS2	-6.66493	3.64001	0.745881
DSCAM	-8.79951	6.4156	0.743088
SIPA1L2	-12.7816	7.27807	0.742618
CEP112	-11.1273	6.86809	0.742175
MTSS1	-11.0226	6.73717	0.741555
CLSTN2	-13.3701	7.65994	0.739216
ROBO2	-6.64848	6.0985	0.73883
SLC44A5	-13.2807	7.3023	0.737537
HIVEP3	-9.37739	5.94925	0.735061
DOK6	-9.63186	6.53577	0.733359
TMTC2	-7.48385	4.84601	0.733214
EPB41L4A	-12.3914	7.00852	0.732864
CACNA2D1	-7.95403	5.26758	0.730155
TMEFF2	-10.1345	6.30854	0.729661
NCAM2	-8.67995	6.49873	0.72791
ARPP21	-7.24357	4.47031	0.724071
LRRTM3	-9.27765	6.05994	0.723108
CADPS	-11.2623	6.14954	0.720533
NTRK3	-8.92741	5.22078	0.718676
DACH1	-10.8343	6.86137	0.716633
PRKCA	-11.8567	6.66371	0.713566
NBEA	-7.36137	3.5589	0.712997
GRIA2	-8.80902	4.83683	0.709792
EPS8	-8.43173	5.89831	0.709445
CHST9	-15.8822	6.37476	0.708286
UNC5C	-9.72836	6.79821	0.707237
SEMA3C	-14.3246	6.31358	0.706453
NELL2	-9.40936	5.40582	0.705649
RELN	-6.41097	3.52791	0.70439
MTUS2	-10.3712	5.79804	0.703328
ADAMTSL3	-14.4709	6.18377	0.703139
TAFA5	-12.0435	5.96732	0.702697
ERBB4	-6.34272	3.74619	0.70175
CNTN6	-11.7902	5.99172	0.700525
PCDH7	-13.2308	6.20435	0.700123
PCDH11X	-13.0762	6.21007	0.700038
KCNC2	-14.4639	6.1195	0.696656
PCDH9	-5.95754	4.01043	0.694459
AFF3	-8.42229	4.17168	0.692911
TMEM117	-14.7073	5.82023	0.692737
GABRA2	-14.5799	5.87295	0.691096
KCNIP4	-4.49393	2.77929	0.690573
CCSER1	-8.05505	4.5066	0.69026
CSMD3	-7.89578	5.53033	0.689839
ESRRG	-11.8644	5.77522	0.68784
ROBO1	-10.2002	5.43639	0.687184
CNTNAP5	-15.3167	5.84789	0.685986
SEMA6A	-11.8378	5.3976	0.68547
TENM2	-12.3119	5.78855	0.682892
SHROOM3	-12.7805	5.39086	0.681533
ZFPM2	-6.56387	2.61685	0.680121
ZNF521	-8.06388	3.85404	0.679068
PARP8	-14.822	5.36647	0.678862
AC099520.1	-14.975	5.62919	0.677747
CHD7	-8.44397	3.7416	0.67768
EBF1	-9.67273	5.04437	0.677284
TNIK	-11.5219	5.45583	0.676382
PAM	-13.152	5.24863	0.675195
EYS	-15.262	5.49784	0.675137
DSCAML1	-13.0233	5.38797	0.675031
SEZ6L	-12.496	5.45609	0.674744
KLHL29	-16.4428	5.32352	0.67394
PCDH15	-16.385	5.51387	0.673904
MLLT3	-11.6288	4.72293	0.671782
EFNA5	-13.5582	5.36894	0.670245
CTNNA2	-11.1893	4.6566	0.669506
PTPRK	-14.5611	5.47923	0.669493
NLGN1	-5.5215	1.41609	0.669474
FMNL2	-9.77753	4.39519	0.669077
KCNH7	-8.30829	4.4526	0.668937

## Sheet: granule cell stage T5
gene name	average expression	log fold change	AUROC
RBFOX1	-7.26175	10.1256	0.885765
CDH18	-5.73874	8.23439	0.877209
ZNF385D	-6.52469	9.45075	0.876126
RIMS1	-6.81161	6.49203	0.862367
FSTL5	-7.23559	7.902	0.844579
CADPS2	-6.6676	6.50825	0.818086
SNAP25	-10.1576	7.23379	0.802381
PCLO	-8.37158	6.24441	0.802188
SCN2A	-10.9934	7.92415	0.797924
RIT2	-10.917	8.67683	0.797358
SYT1	-6.51271	5.45002	0.791062
CALN1	-10.1812	7.63596	0.78782
RALYL	-6.65889	6.26711	0.784792
FGF14	-5.83769	3.3695	0.782784
ABLIM1	-10.7064	6.41452	0.766065
STXBP5L	-9.37196	5.23037	0.764855
GRIK2	-5.2963	5.48773	0.762453
GABRB2	-11.5789	7.66763	0.762236
CADM1	-9.58024	5.23087	0.761056
SYNE1	-8.79263	4.21056	0.760993
ETV1	-12.2458	7.11331	0.758802
NRXN3	-6.08668	5.37649	0.749549
UNC13C	-8.24465	3.87264	0.7458
CAMK4	-9.7882	4.60471	0.743982
CA10	-10.2218	6.0459	0.742996
KCNIP4	-5.07513	6.35759	0.735386
PPP3CA	-7.98221	2.91029	0.718011
KCND2	-6.85213	3.8796	0.717942
CALM1	-9.3798	3.71452	0.716823
PDE10A	-13.3388	5.87234	0.714533
NEGR1	-7.62671	2.93141	0.71119
AC073225.1	-11.3356	5.33643	0.705818
TIAM1	-9.78624	2.98577	0.705507
VSNL1	-15.2472	6.10024	0.703522
SYT4	-13.749	5.74717	0.703427
RUNX1T1	-11.5418	4.16304	0.70132
OPCML	-9.95779	6.29736	0.701083
CADM2	-5.84376	2.85548	0.698065
RYR2	-10.0926	5.26757	0.697839
GALNT13	-10.0437	4.0638	0.69772
LINC00632	-12.0154	3.99466	0.696362
AC007614.1	-12.5559	5.25179	0.696306
FOXN3	-11.1168	3.44094	0.694809
PDE1A	-8.02495	5.22212	0.693074
CACNA1A	-13.1797	4.80414	0.690446
SYNPR	-13.2597	5.21424	0.688504
RBFOX3	-10.9304	4.3129	0.685402
GRM4	-14.9818	5.23878	0.683907
KCNK1	-13.6594	4.67478	0.683899
NKAIN2	-8.45421	5.21807	0.682404
ZNF385B	-11.2966	4.77545	0.68011
SLC35F4	-15.5832	5.36642	0.678866
SNHG14	-7.3416	1.33197	0.678828
TENM1	-11.9693	3.88459	0.677232
RELN	-8.20429	4.67691	0.675884
CHGB	-15.7946	5.17584	0.673826
CNKSR2	-10.4869	3.5008	0.673352
MTCL1	-15.6839	4.96033	0.672907
RABGAP1L	-10.6469	2.16571	0.672125
LHFPL6	-11.6037	3.94688	0.670213
SRGAP2	-13.5259	3.97252	0.66858
NEBL	-11.5159	3.72907	0.66803
AC013287.1	-15.6188	5.0623	0.667028
FGF12	-11.7889	3.86965	0.66398
ARPP21	-9.95168	4.52553	0.663735
DNM3	-11.1749	3.11258	0.663728
NRXN1	-5.10599	1.69511	0.659582
KCNJ3	-9.57571	4.11654	0.655044
ARFGEF3	-14.9053	3.91211	0.654844
GRM1	-10.7693	4.29341	0.65483
RTN1	-11.5489	3.15211	0.654479
ERC1	-10.0184	1.83353	0.652702
RIMS2	-10.5308	3.04605	0.651962
SLIT3	-17.0662	4.51916	0.649427
GRIN2A	-14.9954	4.10756	0.647859
OXR1	-12.8109	3.27275	0.647315
FAT2	-16.571	4.31256	0.646749
ADAM22	-12.1969	2.31364	0.645064
JMJD1C	-7.61368	0.83497	0.642059
ATP8A2	-12.8751	3.37066	0.641358
MICAL2	-16.4937	3.9676	0.640362
TLL1	-13.1254	3.71123	0.639634
MCTP1	-10.7054	3.61265	0.63755
KCNH1	-17.0626	4.0253	0.636445
GPR158	-12.8332	3.00728	0.636272
PTCHD1-AS	-16.9263	4.16672	0.63587
PTPRR	-16.6409	3.98165	0.635268
KDM4C	-13.7735	2.55798	0.634072
MEGF11	-17.1323	3.99034	0.633465
DGCR9	-16.091	3.59937	0.633244
PKIB	-17.7071	3.92698	0.630379
SPOCK1	-12.4134	3.4561	0.629831
TRPM3	-10.0186	2.70456	0.629448
PLCB4	-11.5464	2.08642	0.629285
CBLN1	-16.0366	3.59841	0.628028
CDH7	-17.1387	3.66517	0.627089
CBLB	-15.1573	2.99201	0.62704
SNCA	-14.7094	3.19977	0.626329
EPB41	-14.3964	2.80802	0.624624
DLGAP1	-9.93347	3.04402	0.623425

## Sheet: unipolar brush cell
gene name	average expression	log fold change	AUROC
TAFA2	-11.0052	10.9229	0.832828
RPH3A	-12.0403	10.365	0.828436
NWD2	-12.4611	10.3777	0.818859
TRPC3	-12.177	10.7666	0.816478
PEX5L	-12.1875	10.3283	0.803153
UNC5D	-11.7856	10.0936	0.801386
AC017037.5	-13.272	9.73359	0.796738
PTPRM	-12.5192	9.21271	0.791045
SHISA9	-13.5581	9.17427	0.789969
SAMD3	-14.1248	8.86435	0.787956
KHDRBS3	-13.0167	8.89253	0.786274
GRIA2	-8.97702	4.30468	0.784432
DGKB	-12.8593	9.07819	0.779491
GRM8	-13.7639	8.60954	0.770551
GULP1	-12.8711	8.10539	0.768326
LMX1A	-14.7395	8.27946	0.768258
VWC2	-12.7666	8.29219	0.767271
PTPRO	-11.5712	7.12182	0.762362
ST6GAL2	-13.6455	7.91727	0.760398
KHDRBS2	-13.5912	7.89034	0.756748
RSPO2	-14.6857	8.02048	0.756178
CHL1	-11.7191	6.75624	0.756075
GSG1L	-14.3355	7.73078	0.755809
PHACTR2	-14.0565	7.84408	0.755637
PSD3	-8.69707	4.08647	0.755014
INPP4B	-13.016	7.95071	0.754398
RGS6	-13.5403	7.81584	0.753681
RIPOR2	-14.9191	7.66994	0.753635
EPHA3	-14.8623	7.90488	0.752913
GPHN	-8.14511	2.89169	0.750486
AC092957.1	-7.78319	3.39783	0.749985
CSRP2	-15.0517	7.58421	0.746743
KIAA1109	-11.3017	5.61977	0.743069
RMST	-14.6829	7.55222	0.743052
EOMES	-14.8959	7.46337	0.742839
TMEM108	-12.9732	7.18317	0.74225
PPP1R14C	-14.1342	7.20868	0.738539
HDAC9	-13.0912	7.12708	0.737988
RGS7	-8.28072	3.78429	0.73728
LINGO2	-12.5253	7.40403	0.735497
TANC2	-12.7565	6.75166	0.734815
MID1	-14.1189	7.01316	0.728964
SULF1	-15.797	7.12667	0.728651
DNER	-13.4491	6.86976	0.728189
ADCY2	-14.8518	7.18291	0.727442
ZFHX4	-15.5447	6.97002	0.726743
EYA2	-15.8207	6.78545	0.724637
AMPH	-12.297	6.0645	0.718649
STXBP5L	-7.30236	3.71333	0.717663
LRRTM4	-11.7399	6.86628	0.717533
EPS8	-9.2063	4.67711	0.716894
TRPM3	-7.6646	3.20975	0.716669
DLGAP2	-15.7089	6.64926	0.716627
AUXG01000058.1	-15.4674	6.52723	0.71542
FHOD3	-14.9991	6.43277	0.71444
ZNF385D	-5.84254	3.63845	0.714159
SLC8A1	-13.7749	6.74589	0.713195
SPOCK3	-14.8138	6.64654	0.712385
CDH4	-15.7646	6.51013	0.711719
CNKSR2	-8.0022	3.5898	0.711523
FRMD5	-12.2306	6.33487	0.711402
DYNC1I1	-11.5249	5.54291	0.711337
LAMB1	-15.4726	6.38	0.710074
DACH1	-11.1543	6.02442	0.707367
NDST4	-15.0298	6.38405	0.706254
TIAM1	-7.52657	3.20285	0.705982
KCNMA1	-15.3033	6.46339	0.704645
KIRREL3	-10.9183	5.03061	0.703731
SCG2	-16.7351	6.19616	0.700029
FSTL4	-15.0024	6.13958	0.699849
DSCAML1	-12.296	5.71367	0.699361
NEGR1	-6.44279	2.10527	0.69861
SYN3	-15.568	6.06141	0.696521
LRRN1	-13.86	5.80369	0.695761
NBEA	-8.05179	2.59798	0.695708
CBLB	-11.2222	4.88775	0.694495
MPP3	-15.4154	5.97236	0.694398
NELL1	-16.7142	6.08275	0.694225
SEMA6D	-12.3183	5.98556	0.693771
AFDN	-13.5253	5.3347	0.692567
RERG	-14.6366	5.78996	0.689158
AGBL4	-15.7236	5.81329	0.688665
PDS5B	-12.792	5.11155	0.688507
AC090578.1	-15.0234	5.7965	0.688127
KLHL13	-16.0409	5.68284	0.686853
PTPRS	-13.7193	5.7395	0.68649
LRP8	-15.2731	5.68791	0.686405
CELF4	-12.2124	5.62529	0.686241
LINC01322	-16.3368	5.68024	0.685331
CACNA1E	-12.8369	5.61258	0.685046
ENOX1	-12.8478	5.60009	0.685043
ADARB1	-14.0488	5.7136	0.685006
STOX2	-14.3762	5.45866	0.683922
SLC16A7	-14.1477	5.76473	0.683515
ZNF536	-11.4413	4.84926	0.682799
SLC24A2	-14.3195	5.61893	0.681929
TMEM237	-17.2566	5.21994	0.676024
DANT2	-13.6178	5.59162	0.675228
PDE1C	-11.8626	5.42137	0.674254
RASSF8	-16.5165	5.31529	0.673871

## Sheet: immature interneuron
gene name	average expression	log fold change	AUROC
FRMD4A	-8.53439	10.5198	0.868621
CLSTN2	-9.23206	11.3857	0.86695
NRXN3	-5.69273	2.1025	0.854731
MIR99AHG	-6.79312	6.72483	0.85204
RORA	-5.03708	4.0072	0.844094
ADARB2	-11.2539	10.5529	0.827239
LSAMP	-5.25382	3.03136	0.824706
DPP6	-6.08235	4.0568	0.823838
UNC5C	-8.68058	7.43436	0.814173
XKR4	-10.2085	7.49613	0.799455
MYO16	-10.9049	8.936	0.795504
GRIP1	-11.741	8.83574	0.79279
NFIB	-6.34236	3.58859	0.763156
MLLT3	-10.0902	5.98964	0.755567
CCDC88A	-12.8814	7.31691	0.75103
KIT	-14.4957	7.95665	0.747745
SOX4	-12.2843	7.22835	0.7455
CSMD1	-8.1646	3.89052	0.740637
AUTS2	-6.84723	3.22436	0.737482
MGAT4C	-12.5855	7.26442	0.735347
ZFPM2	-6.68973	2.32332	0.728048
EML6	-13.9908	6.67013	0.72717
QKI	-11.2734	6.79615	0.723593
FGF13	-14.957	6.94996	0.722663
KCNH8	-13.4953	6.59722	0.720175
GRIA3	-15.4501	6.76523	0.716563
CASC15	-14.4684	6.70587	0.716305
AC012404.1	-14.996	6.52901	0.711523
APP	-10.9462	4.91157	0.708913
MEGF10	-15.6658	6.49196	0.70842
NPAS3	-13.4231	7.01269	0.706158
GRK3	-14.4456	5.9238	0.703981
CHL1	-12.8945	5.64729	0.703278
EML5	-13.2505	5.17404	0.700815
FNBP1L	-13.3357	5.54235	0.700468
ZNF536	-11.6876	4.6611	0.698075
FAM155A	-8.19755	3.82852	0.697689
SOX11	-16.0708	6.07083	0.694887
GRIA4	-7.33455	2.63325	0.694724
SDK1	-15.8254	6.05494	0.694461
NFIA	-6.29725	1.63863	0.693704
DCLK1	-12.416	5.35383	0.692073
TCF4	-7.22558	2.01619	0.691387
LINC00461	-11.5028	4.66796	0.690545
MYT1L	-12.2658	4.27465	0.689216
NNAT	-16.1831	5.81068	0.686783
UTRN	-16.3063	5.80353	0.686697
VCAN	-15.7082	5.77458	0.684911
TTC28	-13.4545	5.24486	0.682719
NAV1	-14.1146	5.1102	0.682324
SIPA1L3	-14.9001	5.2119	0.681001
DNER	-15.2018	5.17489	0.674762
NTN1	-16.9192	5.43193	0.674443
DSCAML1	-13.4525	4.61052	0.672987
CACNA2D3	-15.9176	5.28479	0.672887
PLCG2	-6.06349	1.67368	0.671962
TMEM108	-15.0179	5.19526	0.670925
FMNL2	-10.3511	3.53369	0.666125
GRIN2B	-14.8349	4.65845	0.663393
ST6GAL2	-16.6416	4.97088	0.663082
GAD1	-17.559	5.0531	0.662639
PWRN1	-17.5425	5.08058	0.661277
AFF3	-9.59473	2.71503	0.66034
NXPH1	-16.915	5.33178	0.660273
SH3GL2	-9.05889	2.51743	0.658928
KIAA1211	-17.0506	4.87529	0.658921
HS6ST3	-15.5214	5.00676	0.658699
TFAP2B	-17.8615	4.89417	0.65794
ARL15	-14.1203	4.36848	0.657796
SLC24A2	-15.2911	4.70261	0.65701
RORA-AS1	-17.1673	4.818	0.656666
PTPRS	-14.9964	4.51406	0.656106
SGCD	-15.629	4.79457	0.655721
PBX1	-13.0776	3.98736	0.65419
VAV3	-17.3632	4.80339	0.653864
PTPRZ1	-13.769	4.2769	0.652576
ZFPM2-AS1	-14.0852	4.16083	0.650569
SLC35F1	-16.4597	4.73908	0.65023
KLF12	-14.553	4.18453	0.649123
MAP2	-9.92945	2.84236	0.649008
PLPPR4	-17.5711	4.54361	0.648169
PPM1L	-14.8523	4.31762	0.647654
ERC2	-14.0327	3.82168	0.646865
ZNF423	-17.101	4.3512	0.644617
SLC8A1	-16.1884	4.37711	0.64413
SLC24A3	-16.6023	4.35457	0.642545
AFDN	-14.9981	3.90494	0.640231
RMST	-17.8951	4.38118	0.639153
CTBP2	-14.1102	3.62531	0.63852
SORCS3	-17.8936	4.52774	0.637527
PBX3	-15.4797	3.88717	0.635315
RPL37A	-9.29961	3.2544	0.634828
NEDD4L	-13.3474	3.58574	0.634588
RPS27	-11.4777	3.84913	0.634071
SNCAIP	-16.4227	3.89	0.633953
PHACTR1	-13.9282	3.69449	0.633237
PTMA	-12.4038	3.44581	0.631318
SYN3	-17.6202	4.05138	0.631126
PTN	-16.8638	4.16645	0.630696
MAGI1	-10.9938	2.48439	0.63031

## Sheet: molecular layer interneuron 1
gene name	average expression	log fold change	AUROC
SORCS3	-5.84304	16.7124	0.996654
GRID2	-3.03671	3.85977	0.99333
INPP4B	-5.43557	15.6943	0.988349
RORA	-3.60389	5.44067	0.988088
CSMD1	-4.48489	7.59986	0.982316
ADARB2	-6.3215	15.5009	0.981037
PTPRK	-5.78	14.0033	0.978964
EML5	-6.10047	12.3924	0.978119
KCNMA1	-6.83324	15.0956	0.973703
GRIA3	-7.76913	14.5141	0.964599
MARCH11	-8.07416	14.6441	0.963231
KIT	-7.70787	14.7956	0.963084
FRMD4A	-6.053	12.9855	0.959343
GALNTL6	-5.9053	13.6402	0.958226
FRMPD4	-6.39923	13.1118	0.955633
XKR4	-6.09747	11.6261	0.95491
MEGF10	-8.09167	14.1339	0.954501
LHFPL3	-7.61404	14.5175	0.951338
UNC5C	-5.21836	10.9074	0.949851
SHANK2	-7.50583	13.2952	0.949771
SLC24A3	-7.45936	13.5951	0.949402
GRID1	-7.36058	13.6366	0.949291
CACNA1D	-7.37193	13.1495	0.948311
SLC8A1	-7.13681	13.525	0.945217
VAV3	-8.63169	13.6252	0.93672
PHACTR2	-8.70166	13.3327	0.933604
DLGAP1	-5.39023	5.5606	0.932064
DNER	-7.74424	12.7047	0.931552
SIPA1L3	-7.85556	12.3233	0.923472
RBMS1	-9.23177	12.8663	0.922811
UNC5D	-8.60407	13.3996	0.920053
PLCH1	-8.83263	12.8627	0.918658
ELMOD1	-9.70853	12.7785	0.916867
SLC6A1	-9.52958	12.7279	0.915771
GAD2	-10.0552	12.7407	0.913795
IQSEC1	-8.37389	12.0174	0.910014
SPOCK3	-8.85019	12.7417	0.909739
NBEA	-5.63061	5.07175	0.907578
MYO16	-7.27891	12.5681	0.906649
CAMK2N1	-9.56424	12.4436	0.90637
FRMD3	-9.56022	12.3958	0.906341
SYN3	-9.32074	12.439	0.903251
MYT1L	-6.95619	9.63307	0.902566
SHISA6	-9.40729	12.3543	0.901065
HECW1	-8.44419	11.5961	0.898938
VCAN	-9.0887	12.4528	0.898718
DGKB	-9.59163	12.463	0.898354
GRIK3	-10.626	12.0035	0.895519
SNTG1	-7.06965	12.2078	0.892419
BTBD11	-10.7667	11.9908	0.892228
FAM155A	-5.53459	6.50834	0.888626
GABRA1	-7.85156	11.4105	0.888515
ATP1B1	-8.67074	11.5055	0.888215
GAD1	-10.905	11.7697	0.887473
NOS1AP	-9.20519	11.4721	0.878413
ADGRL3	-5.21591	4.21312	0.876549
GRIP1	-8.83762	11.7365	0.875999
TFAP2B	-11.5064	11.3087	0.874669
ARHGAP32	-10.4825	11.4839	0.87424
CCDC88A	-8.65182	11.5677	0.874156
RAB3C	-8.56854	10.791	0.872225
GRM3	-10.1966	11.6166	0.871089
NRXN3	-4.722	3.07618	0.870578
GRK3	-9.25958	11.1496	0.87055
AMPH	-7.98951	10.4775	0.869575
ST6GAL2	-10.3739	11.2965	0.869202
SCGN	-11.5379	11.251	0.869102
AGBL4	-10.3332	11.321	0.868546
DGKI	-7.67608	10.1369	0.866761
SPOCK1	-6.34697	7.23314	0.866435
PPM1L	-8.50104	10.7308	0.866123
BHLHE22	-10.7634	10.9413	0.857073
AC139720.1	-11.6839	11.0122	0.856973
GABRG2	-8.988	10.7907	0.855158
NOS1	-11.9441	10.6276	0.85487
AC012404.1	-10.6244	10.9272	0.853999
TMEM117	-9.6668	10.5327	0.85264
ESRRG	-7.38834	9.91904	0.84891
ASIC2	-10.1766	10.6342	0.848132
TMEM108	-9.36157	10.9007	0.847764
NTRK2	-7.4004	8.97779	0.8453
NSG1	-12.2422	10.3324	0.84403
HIPK2	-10.6258	10.4453	0.840026
CEP126	-11.7367	10.2309	0.837646
SLC24A2	-9.40172	10.6463	0.837489
ADAM12	-12.5259	9.99632	0.833862
MDGA2	-8.31788	10.3125	0.833143
CNR1	-8.96555	10.1787	0.833022
IQCJ-SCHIP1	-11.9467	10.2699	0.830736
PLPPR4	-12.2475	9.915	0.827553
TBC1D4	-11.4577	9.9556	0.826648
RORA-AS1	-12.1078	9.92069	0.826405
UTRN	-12.1968	9.93946	0.826029
SPATS2L	-12.2244	9.84272	0.82499
CACNG2	-11.5387	9.92156	0.823914
RAB31	-12.6845	9.69733	0.822301
TAFA2	-12.1371	9.86702	0.820276
CNTNAP5	-10.7621	10.0664	0.819953
AC073050.1	-10.8108	9.90492	0.819032
GRIN2B	-9.58566	9.95393	0.818333

## Sheet: molecular layer interneuron 2
gene name	average expression	log fold change	AUROC
INPP4B	-5.6573	15.4264	0.979958
RORA	-3.77219	5.25546	0.978438
KIT	-7.34774	15.1179	0.970086
UNC5C	-4.9292	11.1689	0.967662
SNTG1	-5.82108	13.4347	0.963004
NXPH1	-6.78978	15.5192	0.955464
CLSTN2	-6.43174	14.1309	0.955147
CSMD1	-4.91373	7.14546	0.950109
FRMD4A	-6.24916	12.7511	0.949831
KCNMA1	-7.57218	14.307	0.948948
MYO16	-6.99343	12.8213	0.926359
NRXN3	-4.46246	3.32971	0.925564
XKR4	-6.47206	11.2152	0.925559
EML5	-7.26939	11.1771	0.921453
CNTNAP5	-8.07366	12.7535	0.916962
SYN3	-9.19861	12.5276	0.905586
CACNA1D	-8.57466	11.898	0.90343
GRIN2B	-7.86252	11.6664	0.898223
ATP1B1	-8.50274	11.6429	0.895783
UTRN	-9.97711	12.1535	0.893713
SHANK2	-8.98086	11.7682	0.893535
GAD1	-10.5608	12.0844	0.893063
SLC24A3	-8.9758	12.0255	0.891564
PTPRT	-9.60482	12.3343	0.889458
DNER	-8.91532	11.4864	0.884786
VCAN	-9.50571	11.9968	0.884323
SLC6A1	-10.5032	11.7089	0.882198
SLC8A1	-8.98648	11.619	0.878415
MYT1L	-7.34006	9.21841	0.878245
ADARB2	-9.79375	11.9506	0.87541
ELMOD1	-10.9425	11.4964	0.874917
AC139720.1	-11.0172	11.6547	0.87416
VAV3	-10.5914	11.6078	0.87347
SCGN	-11.113	11.6487	0.873429
ENC1	-10.5849	11.3905	0.871332
GABRA1	-8.27117	10.9548	0.870983
GRID2	-4.28428	2.58893	0.869515
GRIK3	-11.4701	11.1174	0.863254
UNC5D	-10.5259	11.421	0.861084
AC012404.1	-10.3901	11.1333	0.860969
DLGAP1	-5.82013	5.11084	0.859906
NOS1AP	-9.82317	10.8158	0.856859
SLC24A2	-9.11629	10.9048	0.856639
FAM155A	-5.71951	6.30336	0.856611
CAMK2N1	-11.0417	10.9166	0.856068
DGKB	-10.9434	11.0629	0.854042
GRIA4	-5.8578	4.10553	0.853725
RASSF8	-11.2645	10.6488	0.847628
MDGA2	-8.14545	10.4578	0.847024
PPM1L	-9.20976	9.98498	0.842562
AUTS2	-5.84078	4.21731	0.839238
NBEA	-5.99122	4.69334	0.839166
LSAMP	-5.18367	3.08008	0.838618
CLMP	-12.4238	10.3574	0.838609
SORCS3	-11.7748	10.6746	0.837061
LINC02552	-11.4875	10.5642	0.836581
BTBD11	-12.3466	10.3616	0.835552
BHLHE22	-11.5082	10.1584	0.831596
CCDC88A	-9.92965	10.2447	0.829144
GABRG2	-9.96457	9.77421	0.8246
SNHG14	-5.36217	2.4177	0.823771
HS6ST3	-10.1318	10.4136	0.822529
GAD2	-12.9229	9.80869	0.821718
MEGF10	-12.2785	9.86573	0.820296
RORA-AS1	-12.3597	9.63851	0.816339
SGK1	-9.7296	9.43219	0.81437
AGBL4	-12.0428	9.56271	0.811257
MAN1A1	-12.9585	9.47174	0.809589
GRM3	-12.1149	9.64667	0.807873
GALNTL6	-9.43852	10.0335	0.806332
SIPA1L3	-10.7915	9.32354	0.806251
SPATS2L	-12.8005	9.23333	0.803971
RASGEF1B	-12.2129	9.46575	0.802783
PLPPR4	-12.9432	9.18455	0.802675
ESRRG	-8.21284	9.05854	0.800158
TMEM108	-10.7883	9.42921	0.799444
PTPRZ1	-8.72021	9.34488	0.798582
CNR1	-9.79704	9.31046	0.798172
TRPC5	-13.9482	8.84097	0.792932
PKP4	-9.4337	8.00751	0.791966
GRK3	-11.3471	9.00999	0.791497
CACNG2	-12.5527	8.86965	0.789725
PAM	-9.547	8.52186	0.789101
HECW1	-11.1546	8.82613	0.788071
PTCHD4	-13.9458	8.72766	0.787322
SIAH3	-14.3397	8.51882	0.785896
SORL1	-11.0566	8.89944	0.784714
ERC2	-9.51687	8.35475	0.783282
PLCH1	-12.8714	8.74768	0.783212
TNR	-11.8379	8.77486	0.779287
PAK5	-8.63681	7.97496	0.779263
SHISA6	-13.0842	8.6061	0.77877
DPP6	-6.00983	4.10043	0.778714
ARHGAP32	-13.3633	8.5422	0.778479
HIPK2	-12.5161	8.5069	0.777799
RCAN2	-12.6751	8.57529	0.775195
EML6	-12.0439	8.5878	0.77465
ARL4C	-14.2441	8.30137	0.774556
PRMT8	-14.4309	8.16568	0.772443
GRID1	-12.3561	8.55294	0.771471

## Sheet: parenchymal astrocyte
gene name	average expression	log fold change	AUROC
NPAS3	-5.28061	15.4226	0.967035
NRG3	-5.40541	10.0052	0.954306
PPP2R2B	-6.36731	13.8491	0.945956
PRKG1	-7.2634	13.6619	0.938054
AQP4	-8.4352	13.9699	0.937565
SOX5	-6.73661	11.9459	0.93463
CTNND2	-5.51266	5.3562	0.933088
GLIS3	-8.9001	13.6014	0.922337
AC092691.1	-7.87774	12.7571	0.919625
ATP1A2	-8.79282	13.41	0.917544
QKI	-6.53273	11.7147	0.917466
CDH20	-8.39908	13.0084	0.914225
DCLK1	-7.30208	10.6435	0.914148
LSAMP	-4.997	3.31968	0.913197
FAM189A2	-9.60412	13.2581	0.912829
FAT3	-8.54301	12.8106	0.911624
ADCY2	-9.2856	13.0447	0.909241
LIFR	-8.67707	12.5936	0.908832
MIR99AHG	-6.20653	7.38173	0.907158
TRPS1	-8.56038	12.3821	0.906692
MIR100HG	-9.17673	12.8735	0.905957
HS6ST3	-8.34134	12.4129	0.90294
MSI2	-7.26038	9.11471	0.90173
FBXL7	-8.52623	12.2143	0.900456
RPS6KA2	-9.25152	11.9206	0.895098
BMPR1B	-9.61731	12.6413	0.894639
DCLK2	-7.959	10.3598	0.893303
OBI1-AS1	-9.86786	12.978	0.892939
SORBS1	-7.86528	10.1499	0.892747
SASH1	-10.105	12.2446	0.892165
CACHD1	-10.1558	12.1004	0.886795
TNIK	-7.60132	9.17443	0.882245
C1orf61	-9.23786	11.6719	0.880637
PARD3B	-9.86739	11.7795	0.878694
PDZRN4	-10.0578	12.2625	0.878582
SLC1A3	-9.46208	12.247	0.877234
RFX4	-10.9224	11.4859	0.86845
WDR49	-11.0838	11.5727	0.867979
FMN2	-8.33772	9.29952	0.867854
SLC1A2	-8.80321	10.3992	0.867185
ARAP2	-10.575	11.3097	0.862804
GPM6B	-9.17421	10.938	0.861947
ITPR2	-10.5853	11.3498	0.860534
KCNMA1	-10.5848	11.4403	0.860484
PHYHIPL	-9.42433	10.491	0.859235
SOX6	-10.4045	11.5042	0.858556
PARD3	-10.1626	10.8863	0.858442
STARD13	-10.8653	11.0921	0.858028
MAPK10	-7.53603	7.21032	0.857775
SPARCL1	-11.0502	11.0752	0.854576
PITPNC1	-9.18465	9.94291	0.852126
PTPRT	-10.9073	11.191	0.851521
GRIA1	-10.7223	11.4093	0.851497
GABRB1	-8.88245	10.5119	0.851457
PCSK5	-10.9235	10.7751	0.851289
VCAN	-10.8461	10.8093	0.846726
SLC35F1	-10.5514	10.8386	0.844531
CTNNA3	-8.40603	9.24268	0.843324
AC012405.1	-11.6126	11.3493	0.843236
CST3	-10.4716	10.7375	0.843069
SGCD	-10.0438	10.5631	0.839422
GREB1L	-11.7027	10.5214	0.83871
ADGRA3	-11.1835	10.0981	0.837353
GRAMD2B	-12.1256	10.4361	0.837309
PREX2	-11.1036	10.5938	0.836743
NEAT1	-9.02004	9.78218	0.836286
NTM	-5.61808	4.0385	0.836131
PCDH9	-5.16591	4.59969	0.834684
PTN	-10.5688	10.6579	0.834443
SLC39A11	-10.9751	10.0089	0.834413
LAMA2	-10.7544	10.8506	0.834107
ST6GALNAC3	-10.6305	10.2104	0.832342
DTNA	-6.51498	5.60699	0.832102
FIGN	-11.8829	10.4778	0.831596
NTRK2	-8.5556	7.90756	0.831146
AC002460.2	-11.8793	10.4305	0.830245
LMCD1-AS1	-11.6029	10.2909	0.826288
ATP13A4	-12.5588	10.0284	0.824624
AC114971.1	-11.0839	9.96686	0.82196
STK33	-11.2985	9.87494	0.821488
DGKG	-9.14809	8.77566	0.821385
CSMD1	-6.73302	5.39093	0.821165
TJP1	-11.4668	9.74524	0.819885
PDLIM5	-12.3882	9.85837	0.819658
SMOC1	-12.098	9.78836	0.81949
GRIK1	-9.32357	9.15961	0.81805
PAX3	-12.2305	9.96027	0.817043
ALDH1A1	-12.7832	9.93918	0.814708
NCAM2	-6.74684	8.12067	0.814466
KCNN3	-13.1428	9.64776	0.812625
NR3C2	-11.9833	9.61317	0.811017
LINC00299	-12.939	9.70965	0.810603
ANKFN1	-13.2495	9.50103	0.80987
LMO3	-12.9172	9.55395	0.808823
NCKAP5	-11.9004	9.87187	0.808812
GRID2	-4.64843	2.25584	0.808806
DMD	-8.05851	7.38615	0.808626
SCD5	-10.6488	9.39075	0.807017
KALRN	-12.7896	9.38706	0.806648
CSGALNACT1	-13.2133	9.49223	0.806217

[truncated: 12 more sheets: Bergmann glia, oligodendrocyte progenitor, newly formed oligodendrocyte, mature oligodendrocyte, meningeal cell, microglia, immature granule module A, immature granule module B, immature granule module C, immature granule module D, immature granule module E, immature granule module F]
